# Supplementary material for: Social support and ideal cardiovascular health in urban Jamaica: A cross-sectional study
Source: PLOS Glob Public Health. 2024 Jul 30;4(7):e0003466. doi: 10.1371/journal.pgph.0003466 (PMC11288424; doi:10.1371/journal.pgph.0003466)
Supplement: S2 Dataset — (XLSX) [file pgph.0003466.s014.xlsx]

## Sheet: Sheet1
fasting_gluc_level	tot_cholest_levels_new	weight_kg	height	sex	age	friendnumber	friendloan	friendadvice	socialintegration1	socialintegration2	lp_refusal	education_cat	smoke_current	non_smoker_ich	phys_act_ich	low_salt_ich_ja	healthy_diet_score4	healthy_diet_score5	healthy_diet_score5_fibre	healthy_diet_ich1	healthy_diet_ich2	mn23sbp	mn23dbp	normal_bp_ich	bmi	bmi_normal_ich	glucose_normal_ich	chol_normal_ich	socialintegration_mean	ich_score_nomiss1	parishnumber	edid_grp	med_landvalue	land_val_tert	av_FGT0t	av_FGT0t_tert	social_support_score1_pca	no_DWs	fpc_urban_ed	urb_popsize_par123_14_agec5sex	sampwt_adjnr_prob_selection	postrata	hh_unique	strata_ed	include2	ich_score_new_mi	ich_cat7_mi	ich_cat5_mi
5.1	5.7	118.3	168.7	0	30	8	8	8	4	6	0	2	0	1	0	1	2	2	2	0	0	118	87	0	41.5676	0	1	0	5	2	1	1	1.5	2	0.220431	2	0.987132	122	234	3109.43	123.708	4	24	1	1	2	0	0
6.1	4.2	73.5	152.3	0	72	6	6	6	6	6	0	2	0	1	1	0	2	2	2	0	0	161.5	98	0	31.6875	0	0	0	6	2	1	1	1.5	2	0.220431	2	0.296987	122	234	701.445	123.708	12	17	1	1	2	0	0
5.1	3.6	82.6	161.7	0	58	2	3	2	6	6	0	2	0	1	0	0	0	1	0	0	0	112	71	1	31.5908	0	1	1	6	4	1	1	1.5	2	0.220431	2	-0.965061	122	234	1293.57	123.708	9	2	1	1	4	0	0
											1													0		0					1	1	1.5	2	0.220431	2		122	234				13	1	0
											1													0		0					1	1	1.5	2	0.220431	2		122	234				3	1	0
12.7	6.2	105.7	165.7	0	47	40	40	40	5	4	0	1	0	1	0	1	2	2	2	0	0	116	84.5	0	38.4973	0	0	0	4.5	1	1	1	1.5	2	0.220431	2	12.0294	122	234	2221.75	123.708	7	21	1	1	1	0	0
5.8	4.2	111.7	158.4	0	54	7	7	7	1	6	0	3	1	0	1	1	1	2	1	0	0	123	74.5	0	44.5187	0	0	1	3.5	2	1	1	1.5	2	0.220431	2	0.64206	122	234	1927.2	123.708	8	10	1	1	2	0	0
5.2	5.6	59.1	159.4	0	60	1	1	1	5	3	0	2	0	1	0	1	3	3	3	1	0	155.5	89	0	23.2601	1	1	0	4	4	1	1	1.5	2	0.220431	2	-1.42837	122	234	1127.57	123.708	10	26	1	1	4	0	0
5.9	3.2	76.4	155.3	0	76	8	1	3	6	4	0	2	0	1	0	0	1	1	1	0	0	131	71	0	31.6775	0	0	1	5	2	1	1	1.5	2	0.220431	2	-0.408039	122	234	1515.24	123.708	13	22	1	1	2	0	0
8.5	5.4	74.7	157.2	0	72	8	8	8	4	4	0	1	0	1	1	1	3	3	3	1	0	122.5	77	0	30.2284	0	0	0	4	3	1	1	1.5	2	0.220431	2	0.987132	122	234	701.445	123.708	12	9	1	1	3	0	0
5.3	5.3	74.6	152.5	0	68	2	2	2	1	4	0	1	0	1	0	1	2	2	2	0	0	133	88	0	32.0774	0	1	0	2.5	2	1	1	1.5	2	0.220431	2	-1.0833	122	234	807.724	123.708	11	25	1	1	2	0	0
7.2	3.2	92	179.5	1	49	11	11	11	4	6	0	2	0	1	0	0	0	0	0	0	0	107.5	78.5	1	28.5535	0	0	1	5	3	1	1	1.5	2	0.220431	2	2.02235	122	234	2624.6	123.708	20	20	1	1	3	0	0
6.2	5.2	95.5	158.5	0	35	10	10	10	3	6	0	3	0	1	0	0	2	2	2	0	0	122.5	84.5	0	38.0141	0	0	1	4.5	2	1	1	1.5	2	0.220431	2	1.67728	122	234	3282.52	123.708	5	11	1	1	2	0	0
4.8	5.9	89.9	145	0	44	10	10	10	6	6	0	3	0	1	0	1	1	1	1	0	0	122.5	82	0	42.7586	0	1	0	6	2	1	1	1.5	2	0.220431	2	1.67728	122	234	3929.3	123.708	6	8	1	1	2	0	0
5.2	4.3	44.3	145.7	0	63	4	4	4	5	3	0	1	0	1	0	1	2	2	2	0	0	110	73	1	20.8682	1	1	1	4	5	1	1	1.5	2	0.220431	2	-0.393157	122	234	1127.57	123.708	10	19	1	1	5	0	1
6.3	3.9	57.3	159.2	0	80	3	1	3	6	6	0	1	0	1	0	1	3	3	3	1	0	154	103.5	0	22.6083	1	0	0	6	3	1	1	1.5	2	0.220431	2	-0.974713	122	234	1515.24	123.708	13	6	1	1	3	0	0
11	6.5	85.1	156.9	0	50	3	1	2	4	6	0	3	0	1	0	0	1	2	1	0	0	169	106.5	0	34.5687	0	0	0	5	1	1	1	1.5	2	0.220431	2	-1.08821	122	234	1927.2	123.708	8	16	1	1	1	0	0
											1													0		0					1	1	1.5	2	0.220431	2		122	234				5	1	0
7.2	4.6	102.3	170	1	75	2	2	2	6	5	0	2	0	1	0	1	4	5	4	1	1	138	80	0	35.3979	0	0	0	5.5	2	1	1	1.5	2	0.220431	2	-1.0833	122	234	966.637	123.708	26	18	1	1	2	0	0
											1													0		0					1	1	1.5	2	0.220431	2		122	234				12	1	0
5.2	5.7	94.6	159.2	0	67	4	3	4	5	3	0	2	0	1	0	0	1	1	1	0	0	175	97.5	0	37.3254	0	1	0	4	2	1	1	1.5	2	0.220431	2	-0.511399	122	234	807.724	123.708	11	4	1	1	2	0	0
6	4.4	142.1	174.7	0	55	7	4	5	6	6	0	1	0	1	0	0	1	1	1	0	0	141	93	0	46.5595	0	0	1	6	2	1	1	1.5	2	0.220431	2	0.0603431	122	234	1293.57	123.708	9	23	1	1	2	0	0
											1													0		0					1	1	1.5	2	0.220431	2		122	234				7	1	0
											1													0		0					1	1	1.5	2	0.220431	2		122	234				14	1	0
5	5.4	60.9	175	1	76	5	3	6	2	3	0	2	0	1	0	1	3	4	3	1	0	150.5	92.5	0	19.8857	1	1	0	2.5	4	1	1	1.5	2	0.220431	2	-0.171073	122	234	966.637	123.708	26	1	1	1	4	0	0
5.3	5.6	139.8	172.1	0	57	2	2	0	2	4	0	2	1	0	0	1	1	1	1	0	0	151	90	0	47.2004	0	1	0	3	1	1	1	1.5	2	0.220431	2	-1.31029	122	234	1293.57	123.708	9	15	1	1	1	0	0
											1													0		0					1	2	1	1	0.233645	2		116	234				32	2	0
6.5	5.4	72.9	162.4	0	70	5	5	5	2	6	0	3	0	1		1	2	2	2	0	0	180.5	93.5	0	27.6411	0	0	0	4		1	2	1	1	0.233645	2	-0.0480851	116	234	701.445	125.319	12	31	2	1	1	0	0
5.3	3.4	73	186.4	1	18	1	3	2	3	6	0	3	0	1	1	1	2	2	3	0	0	128	56.5	0	21.0102	1	1	1	4.5	5	1	2	1	1	0.233645	2	-1.0784	116	234	4532.57	125.319	14	37	2	1	5	0	1
5.5	4.3	57.9	160	0	18	5	1	5	2	2	0	2	0	1	0	0	0	1	0	0	0	96	70	1	22.6172	1	1	1	2	5	1	2	1	1	0.233645	2	-0.521052	116	234	4286.61	125.319	1	40	2	1	5	0	1
18.7	7.1	69.6	160	0	56	3	3	5	6	6	0	2	0	0	0	1	4	4	4	1	1	152	94.5	0	27.1875	0	0	0	6	1	1	2	1	1	0.233645	2	-0.511238	116	234	1293.57	125.319	9	45	2	1	1	0	0
5.9	4.04	93.8	168.5	0	35	4	2	2	6	4	0	2	0	1	0	0	1	1	1	0	0	119.5	86	0	33.0372	0	0	1	5	2	1	2	1	1	0.233645	2	-0.856632	116	234	3282.52	125.319	5	36	2	1	2	0	0
	5.04	44.5	167.8	1	69	20	2	20	1	4	0	1	1	0	0	0	1	1	1	0	0	118	91	0	15.8043	0		1	2.5		1	2	1	1	0.233645	2	2.99965	116	234	867.443	125.319	24	50	2	1	1	0	0
5.7	4.09	74.5	117.9	0	49	1	1	1	1	4	0	2	0	1	0	0	1	1	1	0	0	97	75	1	53.5955	0	0	1	2.5	3	1	2	1	1	0.233645	2	-1.42837	116	234	2221.75	125.319	7	39	2	1	3	0	0
4	5.3	88.6	161	0	53	4	3	10	6	6	0	1	1	0	0	0	0	0	0	0	0	173	110.5	0	34.1808	0	1	0	6	1	1	2	1	1	0.233645	2	0.169576	116	234	1927.2	125.319	8	30	2	1	1	0	0
6.7	4.2	57.6	175.5	1	57	5	1	2	6	2	0	1	1	0	0	0	1	1	2	0	0	171	107	0	18.7011	1	0	1	4	2	1	2	1	1	0.233645	2	-0.861539	116	234	1433.25	125.319	22	42	2	1	2	0	0
4.4	3.4	52.3	162.1	0	18	2	6	2	6	6	0	2	0	1	0	0	0	0	0	0	0	90.5	58.5	1	19.9038	1	1	1	6	5	1	2	1	1	0.233645	2	-0.610336	116	234	4286.61	125.319	1	44	2	1	5	0	1
4.8	4	74.7	112	0	31	5	1	1	1	3	0	2	0	1	0	1	1	1	1	0	0	100.5	68.5	1	59.5504	0	1	1	2	4	1	2	1	1	0.233645	2	-0.975035	116	234	3109.43	125.319	4	29	2	1	4	0	0
											1													0		0					1	2	1	1	0.233645	2		116	234				35	2	0
											1													0		0					1	2	1	1	0.233645	2		116	234				41	2	0
											1													0		0					1	2	1	1	0.233645	2		116	234				27	2	0
4.9	4.4	78.8	153.4	0	54	10	20	6	6	6	0	2	0	1	0	1	4	4	4	1	1	118	84	0	33.4869	0	1	0	6	3	1	2	1	1	0.233645	2	2.40571	116	234	1927.2	125.319	8	51	2	1	3	0	0
11.5	3.06	101.3	161.2	0	56	2	0	2	5	4	0		0	1	0	0	2	2	2	0	0	159	115	0	38.9834	0	0	0	4.5	1	1	2	1	1	0.233645	2	-1.31979	116	234	1293.57	125.319	9	43	2	1	1	0	0
5.2	2.59	74.5	175	0	33	6	7	1	2	5	0	2	0	1	0	0	1	1	1	0	0	116.5	83	0	24.3265	1	1	1	3.5	4	1	2	1	1	0.233645	2	-0.15225	116	234	3109.43	125.319	4	33	2	1	4	0	0
4.8	3.04	74.3	152.3	0	63	1	1	1	6	6	0	1	0	1	0	1	2	2	2	0	0	123	85.5	0	32.0324	0	1	1	6	3	1	2	1	1	0.233645	2	-1.42837	116	234	1127.57	125.319	10	34	2	1	3	0	0
											1													0		0					1	2	1	1	0.233645	2		116	234				47	2	0
											1													0		0					1	2	1	1	0.233645	2		116	234				38	2	0
6.1	2.59	108.6	162.9	0	33	2	0	1	2	3	0	2	1	0	1							125	96	0	40.9249	0	0	0	2.5	1	1	2	1	1	0.233645	2	-1.43328	116	234	3109.43	125.319	4	46	2	1	1	0	0
5.5	2.9	69.4	179.9	0	22	7	2	3	6	6	0	3	0	1	1	0	0	0	0	0	0	105	80.5	0	21.4436	1	1	1	6	5	1	2	1	1	0.233645	2	-0.403132	116	234	4288.63	125.319	2	49	2	1	5	0	1
5.3	5.02	70.5	158.5	0	43	4	0	2	4	1	0	2	0	1	0	0	2	2	2	0	0	127.5	95	0	28.0628	0	1	1	2.5	3	1	2	1	1	0.233645	2	-1.09312	116	234	3929.3	125.319	6	48	2	1	3	0	0
4.9	4.02	41.4	162.1	0	46	50	20	30	6	6	0	2	1	0		0	2	2	2	0	0	104	82	0	15.7556	0	1	1	6		1	2	1	1	0.233645	2	9.66301	116	234	2221.75	125.319	7	28	2	1	2	0	0
4.9	3.9	55.9	159	0	20	3	3	3	4	6	0	2	0	1	1	0	0	0	0	0	0	101	68.5	1	22.1115	1	1	1	5	6	1	3	1.5	2	0.220431	2	-0.73823	143	234	4288.63	150.579	2	70	3	1	6	0	1
											1													0		0					1	3	1.5	2	0.220431	2		143	234				69	3	0
4.6	4.9	79.6	166.5	0	45	3	3	3	4	5	0	2	0	1	0	1	4	4	4	1	1	137	95.5	0	28.7134	0	1	0	4.5	3	1	3	1.5	2	0.220431	2	-0.73823	143	234	2221.75	150.579	7	78	3	1	3	0	0
5.6	3.2	97.4	174.9	1	56	2	2	2	6	6	0	2	0	1	1	0	2	3	2	0	0	189.5	114.5	0	31.8405	0	0	1	6	3	1	3	1.5	2	0.220431	2	-1.0833	143	234	1433.25	150.579	22	58	3	1	3	0	0
5.1	4.1	51.6	168.2	1	56	6	6	6	2	4	0	2	1	0	1	0	1	2	1	0	0	131.5	81	0	18.2389	0	1	1	3	3	1	3	1.5	2	0.220431	2	0.296987	143	234	1433.25	150.579	22	65	3	1	3	0	0
5.4	4.3	44	154.4	0	75	3	1	5	6	6	0	1	0	1	0	1	1	1	1	0	0	163.5	89	0	18.4569	0	1	1	6	3	1	3	1.5	2	0.220431	2	-0.747722	143	234	1515.24	150.579	13	63	3	1	3	0	0
											1													0		0					1	3	1.5	2	0.220431	2		143	234				59	3	0
5.2	4.1	132.6	169.6	0	44	11	11	11	5	6	0	1	0	1	1	1	2	3	2	0	0	126	94	0	46.099	0	1	1	5.5	4	1	3	1.5	2	0.220431	2	2.02235	143	234	3929.3	150.579	6	77	3	1	4	0	0
6.3	7.5	91.6	172.5	0	73	4	4	4	3	6	0	1	0	1	0	1	2	2	2	0	0	149	87.5	0	30.7834	0	0	0	4.5	1	1	3	1.5	2	0.220431	2	-0.393157	143	234	701.445	150.579	12	71	3	1	1	0	0
5.1	2.8	64.2	181	1	52	6	6	6	6	6	0	2	1	0	1	0	1	2	1	0	0	119.5	86.5	0	19.5965	1	1	1	6	4	1	3	1.5	2	0.220431	2	0.296987	143	234	2005.14	150.579	21	66	3	1	4	0	0
6	4.1	56.3	173	1	78	7	7	7	2	5	0	1	0	1	0	1	2	2	2	0	0	115	67	1	18.8112	1	0	1	3.5	4	1	3	1.5	2	0.220431	2	0.64206	143	234	966.637	150.579	26	72	3	1	4	0	0
											1													0		0					1	3	1.5	2	0.220431	2		143	234				67	3	0
6	4.1	100	161.5	0	70	2	2	2	1	3	0	1	0	1	0	0	1	1	1	0	0	146	65.5	0	38.3403	0	0	1	2	2	1	3	1.5	2	0.220431	2	-1.0833	143	234	701.445	150.579	12	75	3	1	2	0	0
											1													0		0					1	3	1.5	2	0.220431	2		143	234				74	3	0
4.5	6.2	60.9	171.8	1	73	11	11	5	6	6	0	1	0	1	0	1	2	2	2	0	0	202.5	115	0	20.6334	1	1	0	6	3	1	3	1.5	2	0.220431	2	1.34137	143	234	627.555	150.579	25	60	3	1	3	0	0
5	4.3	72.7	160.5	0	32	5	2	1	1	6	0	2	0	1	0							115.5	81	0	28.2218	0	1	1	3.5	3	1	3	1.5	2	0.220431	2	-0.856793	143	234	3109.43	150.579	4	79	3	1	3	0	0
											1													0		0					1	3	1.5	2	0.220431	2		143	234				62	3	0
8	4.8	64.4	148.8	0	57	1	2	3	5	4	0	1	1	0	1	0	0	1	0	0	0	139	81.5	0	29.0857	0	0	1	4.5	2	1	3	1.5	2	0.220431	2	-1.08314	143	234	1293.57	150.579	9	54	3	1	2	0	0
											1													0		0					1	3	1.5	2	0.220431	2		143	234				56	3	0
5.3	4	74.1	166.5	0	31	5	2	5	5	6	0	3	0	1	0	1	2	2	2	0	0	111.5	77.5	1	26.7294	0	1	1	5.5	4	1	3	1.5	2	0.220431	2	-0.40281	143	234	3109.43	150.579	4	64	3	1	4	0	0
4.4	4.6	61.7	160.6	1	76	7	7	7	1	4	0	1	0	1	0	0	1	2	1	0	0	133.5	74.5	0	23.9218	1	1	1	2.5	4	1	3	1.5	2	0.220431	2	0.64206	143	234	966.637	150.579	26	57	3	1	4	0	0
5.7	3.5	77.9	173.2	1	66	20	0	20	5	6	0	2	0	1	0	1	3	3	3	1	0	183.5	103.5	0	25.9682	0	0	0	5.5	2	1	3	1.5	2	0.220431	2	2.76317	143	234	867.443	150.579	24	61	3	1	2	0	0
											1													0		0					1	3	1.5	2	0.220431	2		143	234				53	3	0
5.1	5.8	72.8	168.8	0	54	7	7	7	3	6	0	2	0	1	0	1	2	2	2	0	0	161	107.5	0	25.5497	0	1	0	4.5	2	1	3	1.5	2	0.220431	2	0.64206	143	234	1927.2	150.579	8	76	3	1	2	0	0
7.9	3.3	62.3	160.4	0	72	4	1	3	5	3	0	1	1	0	1	0	1	1	1	0	0	145.5	88	0	24.2147	1	0	1	4	3	1	3	1.5	2	0.220431	2	-0.861378	143	234	701.445	150.579	12	73	3	1	3	0	0
5.8	6.1	53.6	158.3	0	76	4	4	4	2	6	0	1	0	1	0	0	1	1	1	0	0	159.5	87	0	21.3896	1	0	0	4	2	1	3	1.5	2	0.220431	2	-0.393157	143	234	1515.24	150.579	13	68	3	1	2	0	0
6.1	3.3	81.1	155.9	0	42	5	2	2	3	4	0	3	0	1	0	1	2	2	2	0	0	110.5	73.5	1	33.3679	0	0	1	3.5	3	1	3	1.5	2	0.220431	2	-0.743298	143	234	3929.3	150.579	6	55	3	1	3	0	0
7.9	6.3	115	153	0	58	3	1	3	2	3	0	1	1	0	0	1	2	2	2	0	0	110	76	0	49.1264	0	0	0	2.5	0	1	4	0.8	1	0.260982	3	-0.974713	120	234	1293.57	107.64	9	87	4	1	0	0	0
4.6	2.59	52.1	157.2	0	93	8	3	3	1	2	0	1	0	1	0	1	1	1	1	0	0	136	93.5	0	21.083	1	1	0	1.5	3	1	4	0.8	1	0.260982	3	-0.171555	120	234	1515.24	107.64	13	89	4	1	3	0	0
5.6	3	97.4	175.8	0	28	1	4	4	2	6	0	2	0	1	0	0	0	0	0	0	0	110.5	79	1	31.5153	0	0	1	4	3	1	4	0.8	1	0.260982	3	-0.733162	120	234	3826.06	107.64	3	92	4	1	3	0	0
											1													0		0					1	4	0.8	1	0.260982	3		120	234				100	4	0
5.4	3.3	79.5	174.8	1	38	10	10	10	6	6	0	2	1	0	0	0	1	1	1	0	0	130.5	94.5	0	26.0186	0	1	1	6	2	1	4	0.8	1	0.260982	3	1.67728	120	234	3164.09	107.64	18	88	4	1	2	0	0
14.3	4.08	181.6	171.8	0	35	3	0	4	5	2	0	1	1	0	0	1	2	2	2	0	0	123	84.5	0	61.5275	0	0	1	3.5	1	1	4	0.8	1	0.260982	3	-0.979459	120	234	3282.52	107.64	5	85	4	1	1	0	0
10.9	4.8	106.4	156.2	0	63	1	3	0	3	6	0	2	0	1	0	1	3	4	3	1	0	108.5	77.5	0	43.6093	0	0	1	4.5	3	1	4	0.8	1	0.260982	3	-1.30539	120	234	1127.57	107.64	10	102	4	1	3	0	0
5.4	7	51.5	174.5	0	53	2	2	2	1	1	0	1	0	1	0	0	0	1	0	0	0	121.5	77.5	0	16.9128	0	1	0	1	2	1	4	0.8	1	0.260982	3	-1.0833	120	234	1927.2	107.64	8	97	4	1	2	0	0
5.1	3.6	93.5	172.4	0	41	2	2	2	2	2	0	2	0	1		1	1	1	1	0	0	145	115	0	31.4584	0	1	1	2		1	4	0.8	1	0.260982	3	-1.0833	120	234	3929.3	107.64	6	95	4	1	3	0	0
6.2	4.3	67.3	172.5	1	36	5	3	10	3	6	0	2	1	0	1	0	2	2	2	0	0	115.5	73	1	22.6171	1	0	1	4.5	4	1	4	0.8	1	0.260982	3	0.28291	120	234	3164.09	107.64	18	83	4	1	4	0	0
6.3	5.07	71.6	160.8	0	72	1	0	0	1	2	0	1	0	1	0	1	3	3	3	1	0	188.5	100.5	0	27.6911	0	0	0	1.5	2	1	4	0.8	1	0.260982	3	-1.66011	120	234	701.445	107.64	12	101	4	1	2	0	0
6	2.59	60.6	163.8	0	54	4	3	4	3	4	0	1	0	1	1	1	2	2	2	0	0	147	86.5	0	22.5863	1	0	1	3.5	4	1	4	0.8	1	0.260982	3	-0.511399	120	234	1927.2	107.64	8	96	4	1	4	0	0
											1													0		0					1	4	0.8	1	0.260982	3		120	234				98	4	0
17.5	3	56.2	156.1	0	86	2	0	2	1	5	0	1	0	1	0	0	1	1	1	0	0	153	75.5	0	23.0638	1	0	0	3	2	1	4	0.8	1	0.260982	3	-1.31979	120	234	1515.24	107.64	13	90	4	1	2	0	0
5.8	4.8	75	137.4	0	64	0	0	0	1	2	0	1	0	1	0	0	2	2	2	0	0	162.5	107.5	0	39.7272	0	0	0	1.5	1	1	4	0.8	1	0.260982	3	-1.77345	120	234	1127.57	107.64	10	94	4	1	1	0	0
5.6	2.59	93	166.6	0	51	3	3	6	2	4	0	2	0	1	1	1	2	2	2	0	0	114	81	0	33.5068	0	0	1	3	3	1	4	0.8	1	0.260982	3	-0.397743	120	234	1927.2	107.64	8	81	4	1	3	0	0
											1													0		0					1	4	0.8	1	0.260982	3		120	234				82	4	0
4.7	5.04	91.6	150.5	0	30	5	0	2	4	6	0	3	1	0	0	1	1	1	1	0	0	114	79	1	40.4411	0	1	1	5	3	1	4	0.8	1	0.260982	3	-0.979781	120	234	3109.43	107.64	4	84	4	1	3	0	0
5.4	3.3	65	170.4	0	18	2	10	0	6	6	0	2	0	1	0	0	0	0	0	0	0	106	77	1	22.3859	1	1	1	6	5	1	4	0.8	1	0.260982	3	-0.36436	120	234	4286.61	107.64	1	86	4	1	5	0	1
5.2	4.08	62.9	182.9	1	34	7	10	10	6	4	0	2	0	1	0	1	3	3	3	1	0	107	71.5	1	18.8028	1	1	1	5	6	1	4	0.8	1	0.260982	3	1.33727	120	234	3282.52	107.64	17	99	4	1	6	0	1
4.7	5	57.2	167.8	0	33	5	2	1	6	6	0	3	0	1	0	0	1	2	1	0	0	109.5	87.5	0	20.3148	1	1	1	6	4	1	4	0.8	1	0.260982	3	-0.856793	120	234	3109.43	107.64	4	91	4	1	4	0	0
4.8	4.06	42.2	149.7	0	50	2	3	7	5	2	0	1	0	1	0	1	3	3	3	1	0	153.5	99	0	18.8308	1	1	0	3.5	4	1	4	0.8	1	0.260982	3	-0.397582	120	234	1927.2	107.64	8	80	4	1	4	0	0
	4.06	51.8	160.4	0	21	5	3	3	2	4	0	3	0	1	0	0	1	1	1	0	0	87.5	56.5	1	20.1336	1		1	3		1	4	0.8	1	0.260982	3	-0.51156	120	234	4288.63	107.64	2	93	4	1	4	0	0
											1													0		0					1	5	0.4	1	0.169136	2		151	234				104	5	0
3.1	3.02	71.5	154.6	1	80	6	0	0	2	2	0	1	0	1	0	1	2	2	2	0	0	144.5	87.5	0	29.9149	0	1	0	2	2	1	5	0.4	1	0.169136	2	-1.09344	151	234	966.637	699.319	26	120	5	1	2	0	0
5.7	4.03	88.6	157.2	0	49	1	3	3	2	6	0	2	0	1	0	0	1	1	1	0	0	123.5	90	0	35.8533	0	0	1	4	2	1	5	0.4	1	0.169136	2	-0.9649	151	234	2221.75	699.319	7	113	5	1	2	0	0
											1													0		0					1	5	0.4	1	0.169136	2		151	234				109	5	0
											1													0		0					1	5	0.4	1	0.169136	2		151	234				110	5	0
4.6	5.02	76.3	158.9	0	51	30	10	10	4	5	0	3	0	1	1	0	1	1	1	0	0	127.5	87	0	30.2188	0	1	1	4.5	4	1	5	0.4	1	0.169136	2	3.94398	151	234	1927.2	699.319	8	116	5	1	4	0	0
5.7	4.3	105.5	174.5	0	29	2	2	2	5	2	0	2	0	1	0	0	3	3	3	1	0	120	80	0	34.6467	0	0	1	3.5	3	1	5	0.4	1	0.169136	2	-1.0833	151	234	3826.06	699.319	3	106	5	1	3	0	0
											1													0		0					1	5	0.4	1	0.169136	2		151	234				119	5	0
											1													0		0					1	5	0.4	1	0.169136	2		151	234				115	5	0
											1													0		0					1	5	0.4	1	0.169136	2		151	234				114	5	0
5.8	4.6	73.5	163.6	0	69	1	1	2	6	5	0	1	0	1	0	1	3	3	3	1	0	135.5	90.5	0	27.4613	0	0	1	5.5	3	1	5	0.4	1	0.169136	2	-1.31488	151	234	807.724	699.319	11	103	5	1	3	0	0
											1													0		0					1	5	0.4	1	0.169136	2		151	234				111	5	0
											1													0		0					1	5	0.4	1	0.169136	2		151	234				118	5	0
5.2	4.05	79.2	168.2	0	57	2	3	1	2	4	0	3	0	1	1							118.5	83	0	27.9945	0	1	1	3	4	1	5	0.4	1	0.169136	2	-1.07856	151	234	1293.57	699.319	9	107	5	1	4	0	0
											1													0		0					1	5	0.4	1	0.169136	2		151	234				108	5	0
5.2	2.7	82.1	182.4	1	19	10	30	30	6	6	0	3	0	0	1	0	2	2	2	0	0	121.5	71	0	24.6771	1	1	1	6	4	1	5	0.4	1	0.169136	2	6.31203	151	234	4532.57	699.319	14	121	5	1	4	0	0
											1													0		0					1	5	0.4	1	0.169136	2		151	234				117	5	0
5.9	4.1	81.3	178.1	1	63	2	1		5	5	0	1	0	1	0	1	3	3	3	1	0	151	73.5	0	25.6308	0	0	1	5	3	1	5	0.4	1	0.169136	2		151	234	1265.23	699.319	23	105	5	1	3	0	0
											1													0		0					1	5	0.4	1	0.169136	2		151	234				112	5	0
4.4	2.7	58.6	166.4	0	21	4	3	2	5	6	0	3	0	1	0	0	0	0	0	0	0	100	65	1	21.1637	1	1	1	5.5	5	1	6	1	1	0.233645	2	-0.738391	76	234	4288.63	65.208	2	133	6	1	5	0	1
5.9	4.3	77.9	178	1	51	4	4	4	5	6	0	2	1	0	1	0	1	2	1	0	0	117	77	1	24.5865	1	0	1	5.5	4	1	6	1	1	0.233645	2	-0.393157	76	234	2005.14	65.208	21	139	6	1	4	0	0
6.1	6	53.9	163.1	0	85	15	15	15	6	2	0	1	0	1	0	1						146.5	75	0	20.2619	1	0	0	4	2	1	6	1	1	0.233645	2	3.40264	76	234	1515.24	65.208	13	135	6	1	2	0	0
4.8	3.2	63.4	173.7	1	71	2	4	6	6	6	0	2	1	0	1	1	4	4	4	1	1	138.5	80	0	21.0131	1	1	1	6	5	1	6	1	1	0.233645	2	-0.392836	76	234	627.555	65.208	25	132	6	1	5	0	1
6.8	5.2	47.6	150.9	0	81	4	1	12	5	4	0	1	0	1	0	0	2	3	2	0	0	215	106.5	0	20.904	1	0	1	4.5	3	1	6	1	1	0.233645	2	0.160084	76	234	1515.24	65.208	13	137	6	1	3	0	0
4.8	3.9	58.3	168.5	0	84	5	5	5	5	2	0	1	0	1	0	1	2	2	2	0	0	147.5	96	0	20.5338	1	1	1	3.5	4	1	6	1	1	0.233645	2	-0.0480851	76	234	1515.24	65.208	13	129	6	1	4	0	0
5.3	3.5	69.1	155.9	0	57	3	0	1	1	6	0	3	0	1	0	1	2	3	2	0	0	130.5	78.5	0	28.4306	0	1	1	3.5	3	1	6	1	1	0.233645	2	-1.31995	76	234	1293.57	65.208	9	124	6	1	3	0	0
5.8	4	62	168.8	0	23	2	1	1	2	6	0	3	0	1	0	0	2	2	2	0	0	127	87	0	21.7594	1	0	1	4	3	1	6	1	1	0.233645	2	-1.31504	76	234	4288.63	65.208	2	122	6	1	3	0	0
											1													0		0					1	6	1	1	0.233645	2		76	234				126	6	0
4.9	6	48.5	158.1	0	56	1	0	1	1	5	0	2	0	1	0	0	1	1	1	0	0	119	85.5	0	19.4034	1	1	0	3	3	1	6	1	1	0.233645	2	-1.54662	76	234	1293.57	65.208	9	125	6	1	3	0	0
											1													0		0					1	6	1	1	0.233645	2		76	234				134	6	0
4.7	4.2	60.2	178.9	1	23	10	10	10	6	6	0	2	0	1	0	1	2	3	2	0	0	120.5	63	0	18.8094	1	1	1	6	4	1	6	1	1	0.233645	2	1.67728	76	234	4507.26	65.208	15	138	6	1	4	0	0
5.4	2.59	59.7	158	0	22	2	2	2	6	6	0	3	0	1	0	0	0	0	0	0	0	104.5	73.5	1	23.9144	1	1	1	6	5	1	6	1	1	0.233645	2	-1.0833	76	234	4288.63	65.208	2	123	6	1	5	0	1
5.3	5.6	68	172.5	0	45	2	2	2	2	4	0	2	0	1	0	1	2	2	2	0	0	120	85.5	0	22.8523	1	1	0	3	3	1	6	1	1	0.233645	2	-1.0833	76	234	2221.75	65.208	7	130	6	1	3	0	0
5.1	6.3	70.6	167.2	0	56	7	7	3	5	6	0	1	0	1	0	1	2	2	2	0	0	136.5	86.5	0	25.2541	0	1	0	5.5	2	1	6	1	1	0.233645	2	0.188077	76	234	1293.57	65.208	9	128	6	1	2	0	0
5.1	3.2	69.3	166.8	1	46	3	3	3	3	6	0	2	1	0	0	0	1	1	1	0	0	105.5	65	1	24.9081	1	1	1	4.5	4	1	6	1	1	0.233645	2	-0.73823	76	234	2624.6	65.208	20	131	6	1	4	0	0
5.2	3.4	102	180.2	1	24	1	0	10	6	6	0	3	0	1	0	0	1	2	1	0	0	129	85.5	0	31.4116	0	1	1	6	3	1	6	1	1	0.233645	2	-0.525154	76	234	4507.26	65.208	15	141	6	1	3	0	0
6	4.8	78.2	158.5	0	72	5	0	5	5	4	0	1	0	1	0	0	2	2	2	0	0	169.5	96	0	31.1278	0	0	1	4.5	2	1	6	1	1	0.233645	2	-0.639293	76	234	701.445	65.208	12	142	6	1	2	0	0
4.7	4.4	94.2	164.9	0	64	1	1	1	2	2	0	1	0	1	0	1	2	2	2	0	0	147	90	0	34.6425	0	1	1	2	3	1	6	1	1	0.233645	2	-1.42837	76	234	1127.57	65.208	10	127	6	1	3	0	0
4.7	5.7	71.1	157.5	0	35	3	3	3	5	6	0	2	0	1	0	0	2	2	2	0	0	121.5	87	0	28.6621	0	1	0	5.5	2	1	6	1	1	0.233645	2	-0.73823	76	234	3282.52	65.208	5	143	6	1	2	0	0
5.9	4.2	82	163.2	0	44	2	2	2	2	6	0	2	1	0	0	0	1	1	1	0	0	155.5	91.5	0	30.7874	0	0	1	4	1	1	6	1	1	0.233645	2	-1.0833	76	234	3929.3	65.208	6	136	6	1	1	0	0
4.8	2.7	78.9	168.7	0	22	4	3	4	5	5	0	2	0	1	0	1	3	4	3	1	0	109.5	57	1	27.7234	0	1	1	5	5	1	6	1	1	0.233645	2	-0.511399	76	234	4288.63	65.208	2	140	6	1	5	0	1
6.1	3.8	110.5	153.6	0	65	2	2	2	6	6	0	2	0	1	0	0	2	2	2	0	0	125.5	70	0	46.836	0	0	0	6	1	1	7	0.6	1	0.274997	3	-1.0833	206	234	807.724	176.748	11	153	7	1	1	0	0
											1													0		0					1	7	0.6	1	0.274997	3		206	234				154	7	0
5.9	5.3	88.3	147.6	0	88	6	6	6	4	1	0	1	0	1	0	1	3	3	3	1	0	153.5	94.5	0	40.5311	0	0	0	2.5	2	1	7	0.6	1	0.274997	3	0.296987	206	234	1515.24	176.748	13	151	7	1	2	0	0
5.4	5.1	80.4	172.5	1	37	4	4	4	1	6	0	2	1	0	0	1	2	2	2	0	0	118.5	78.5	1	27.0195	0	1	1	3.5	3	1	7	0.6	1	0.274997	3	-0.393157	206	234	3164.09	176.748	18	161	7	1	3	0	0
5.1	3.3	97.1	169.5	0	21	1	1	1	6	6	0	2	0	1	1	0	0	1	0	0	0	103	60.5	1	33.7971	0	1	1	6	5	1	7	0.6	1	0.274997	3	-1.42837	206	234	4288.63	176.748	2	164	7	1	5	0	1
5.3	4.6	90.3	160.5	0	57	6	6	6	1	6	0	2	0	1	0	0	1	1	1	0	0	134.5	94.5	0	35.054	0	1	0	3.5	2	1	7	0.6	1	0.274997	3	0.296987	206	234	1293.57	176.748	9	158	7	1	2	0	0
8.3	6	121.5	159.4	0	52	2	2	3	3	3	0	2	0	1	0	0	1	1	1	0	0	137.5	94	0	47.8189	0	0	0	3	1	1	7	0.6	1	0.274997	3	-0.969806	206	234	1927.2	176.748	8	163	7	1	1	0	0
5.6	3.8	80.1	151.9	0	28	3	1	3	6	6	0	1	0	1	0	0	0	0	0	0	0	134	98.5	0	34.715	0	0	1	6	2	1	7	0.6	1	0.274997	3	-0.974713	206	234	3826.06	176.748	3	165	7	1	2	0	0
											1													0		0					1	7	0.6	1	0.274997	3		206	234				160	7	0
6.8	4.4	57.3	168.5	1	66	30	30	10	4	4	0	1	1	0	0	0	2	2	2	0	0	114.5	82	0	20.1816	1	0	1	4	2	1	7	0.6	1	0.274997	3	6.30881	206	234	867.443	176.748	24	146	7	1	2	0	0
8.2	5.3	69	170.2	1	82	2	2	4	1	2	0	1	0	1	0	1	2	3	2	0	0	186	106	0	23.8194	1	0	0	1.5	2	1	7	0.6	1	0.274997	3	-0.856311	206	234	966.637	176.748	26	157	7	1	2	0	0
5.2	3.6	69.4	169.4	1	45	7	7	7	6	6	0	2	1	0	0	0	1	1	1	0	0	161	109	0	24.1843	1	1	1	6	3	1	7	0.6	1	0.274997	3	0.64206	206	234	2624.6	176.748	20	148	7	1	3	0	0
5.7	4.7	85.4	171.2	1	54	3	3	3	4	4	0	2	0	1	1	1	1	1	1	0	0	117	85	0	29.1374	0	0	1	4	3	1	7	0.6	1	0.274997	3	-0.73823	206	234	2005.14	176.748	21	144	7	1	3	0	0
5.8	5.8	39.5	146.7	0	42	1	1	1	1	3	0	2	1	0	1	0	1	1	1	0	0	115	75	1	18.3543	0	0	0	2	2	1	7	0.6	1	0.274997	3	-1.42837	206	234	3929.3	176.748	6	159	7	1	2	0	0
6.1	5.1	107.1	165.5	1	25	2	2	2	1	3	0	2	0	1	0	0	1	1	1	0	0	129	84	0	39.1015	0	0	1	2	2	1	7	0.6	1	0.274997	3	-1.0833	206	234	4320.01	176.748	16	149	7	1	2	0	0
4.6	3.3	67.5	168	0	63	5	2	4	6	6	0	2	0	1	1	0	1	1	1	0	0	147.5	89	0	23.9158	1	1	1	6	5	1	7	0.6	1	0.274997	3	-0.516306	206	234	1127.57	176.748	10	145	7	1	5	0	1
6	2.9			0	88	5	5	5	1	6	0	1	0	1	0	0	2	2	2	0	0	127.5	80.5	0			0	1	3.5		1	7	0.6	1	0.274997	3	-0.0480851	206	234	1515.24	176.748	13	147	7	1	2	0	0
13	2.9	107.5	162.5	0	68	2	2	2	2	6	0	1	0	1	0	0	2	2	2	0	0	138	70	0	40.7101	0	0	0	4	1	1	7	0.6	1	0.274997	3	-1.0833	206	234	807.724	176.748	11	150	7	1	1	0	0
5.1	4.9	72.2	182.5	1	62	5	5	5	1	6	0	2	0	1	0	1	3	3	3	1	0	134.5	73	0	21.6776	1	1	1	3.5	5	1	7	0.6	1	0.274997	3	-0.0480851	206	234	1265.23	176.748	23	152	7	1	5	0	1
3.7	5.9	97.6	167.2	0	55	4	4	4	6	6	0	2	1	0	0	1	3	3	3	1	0	113	88	0	34.9122	0	1	0	6	2	1	7	0.6	1	0.274997	3	-0.393157	206	234	1293.57	176.748	9	156	7	1	2	0	0
4.9	3.9	96.2	180.9	1	50	3	1	3	4	4	0	3	1	0	1	0	1	1	1	0	0	209.5	127.5	0	29.3967	0	1	1	4	3	1	7	0.6	1	0.274997	3	-0.974713	206	234	2005.14	176.748	21	155	7	1	3	0	0
5.9	4.6	72.2	156	0	50	6	6	6	1	4	0	2	0	1	1	1	2	2	2	0	0	130	78	0	29.668	0	0	1	2.5	3	1	7	0.6	1	0.274997	3	0.296987	206	234	1927.2	176.748	8	162	7	1	3	0	0
4.6	3.8	44	152	0	29	1	2	2	6	6	0	2	0	1	0	0	0	0	0	0	0	121	86.5	0	19.0443	1	1	1	6	4	1	8	0.8	1	0.260982	3	-1.19664	65	234	3826.06	68.445	3	174	8	1	4	0	0
											1													0		0					1	8	0.8	1	0.260982	3		65	234				182	8	0
4.8	3.8	71.5	160	0	35	2	3	2	3	6	0	2	0	1	1	1	2	2	2	0	0	117	74	1	27.9297	0	1	1	4.5	5	1	8	0.8	1	0.260982	3	-0.965061	65	234	3282.52	68.445	5	183	8	1	5	0	1
6.8	7.1	71.9	174.7	1	58	6	6	10	6	6	0	2	0	1	0	1	3	3	3	1	0	143	94.5	0	23.5583	1	0	0	6	3	1	8	0.8	1	0.260982	3	0.75097	65	234	1433.25	68.445	22	185	8	1	3	0	0
5.4	5	73.6	147	0	53	3	2	2	1	1	0	1	0	1	0	0	1	1	1	0	0	143.5	101.5	0	34.0599	0	1	1	1	3	1	8	0.8	1	0.260982	3	-0.969967	65	234	1927.2	68.445	8	171	8	1	3	0	0
5.8	6.6	98.5	154.4	0	66	4	3	4	6	6	0	2	0	1	0	1	2	2	2	0	0	187.5	119	0	41.3182	0	0	0	6	1	1	8	0.8	1	0.260982	3	-0.511399	65	234	807.724	68.445	11	179	8	1	1	0	0
5.2	5.1	100.5	159.7	0	64	7	7	2	5	4	0	1	0	1	0	0	2	2	2	0	0	138	95	0	39.4054	0	1	1	4.5	3	1	8	0.8	1	0.260982	3	0.0745807	65	234	1127.57	68.445	10	191	8	1	3	0	0
											1													0		0					1	8	0.8	1	0.260982	3		65	234				190	8	0
											1													0		0					1	8	0.8	1	0.260982	3		65	234				167	8	0
6.5	4.9	108.5	158.7	0	34	2	2	2	2	3	0	3	0	1	0	0	1	1	1	0	0	143	98.5	0	43.08	0	0	1	2.5	2	1	8	0.8	1	0.260982	3	-1.0833	65	234	3109.43	68.445	4	184	8	1	2	0	0
5.2	2.7	58.2	173.6	1	24	5	5	5	3	6	0	2	0	1	0	1	2	2	2	0	0	107.5	71	1	19.3118	1	1	1	4.5	5	1	8	0.8	1	0.260982	3	-0.0480851	65	234	4507.26	68.445	15	177	8	1	5	0	1
6.1	4.2	66.5	160.8	1	52	2	2	2	6	2	0	3	0	1	0	1	2	2	2	0	0	147	102.5	0	25.7187	0	0	0	4	1	1	8	0.8	1	0.260982	3	-1.0833	65	234	2005.14	68.445	21	176	8	1	1	0	0
5.8	3.8	85.5	153.3	0	87	4	4	1	5	6	0	1	0	1	0	0	2	2	2	0	0	146.5	88.5	0	36.3816	0	0	1	5.5	2	1	8	0.8	1	0.260982	3	-0.733645	65	234	1515.24	68.445	13	166	8	1	2	0	0
											1													0		0					1	8	0.8	1	0.260982	3		65	234				186	8	0
											1													0		0					1	8	0.8	1	0.260982	3		65	234				178	8	0
8.6	3.7	101.2	156.3	0	49	4	4	4	2	6	0	1	1	0	0	0	1	1	1	0	0	107.5	76	1	41.425	0	0	0	4	1	1	8	0.8	1	0.260982	3	-0.393157	65	234	2221.75	68.445	7	181	8	1	1	0	0
5.4	5.6	69.4	157.9	0	63	5	5	5	6	6	0	1	0	1	0	0	1	1	1	0	0	128	86	0	27.8353	0	1	0	6	2	1	8	0.8	1	0.260982	3	-0.0480851	65	234	1127.57	68.445	10	170	8	1	2	0	0
6.3	4.6	88.3	155	0	29	3	3	3	4	6	0	1	0	1	0	0	1	1	1	0	0	124.5	83.5	0	36.7534	0	0	1	5	2	1	8	0.8	1	0.260982	3	-0.73823	65	234	3826.06	68.445	3	172	8	1	2	0	0
											1													0		0					1	8	0.8	1	0.260982	3		65	234				180	8	0
											1													0		0					1	8	0.8	1	0.260982	3		65	234				169	8	0
5.7	5.6	107.4	165.1	0	34	5	5	5	2	6	0	2	1	0	0	0	1	2	1	0	0	104	70.5	1	39.4013	0	0	0	4	1	1	8	0.8	1	0.260982	3	-0.0480851	65	234	3109.43	68.445	4	175	8	1	1	0	0
7.9	4.6	69.5	163.8	1	70	17	17	17	6	2	0	1	1	0	0	1	1	1	1	0	0	132.5	61	0	25.9034	0	0	1	4	1	1	8	0.8	1	0.260982	3	4.09278	65	234	627.555	68.445	25	188	8	1	1	0	0
5.4	3.5	69.3	162.5	0	50	10	10	10	6	6	0	2	0	1	0	1	1	1	1	0	0	146	109	0	26.2438	0	1	1	6	3	1	8	0.8	1	0.260982	3	1.67728	65	234	1927.2	68.445	8	192	8	1	3	0	0
6	3.9	102	161.7	0	53	15	15	15	6	6	0	2	0	1	0	0	3	3	3	1	0	152.5	111.5	0	39.0104	0	0	1	6	3	1	8	0.8	1	0.260982	3	3.40264	65	234	1927.2	68.445	8	187	8	1	3	0	0
6.4	2.59	70.7	181.3	1	19	20	20	20	6	6	0	3	0	1	1	0	0	0	0	0	0	123	64.5	0	21.5092	1	0	1	6	4	1	8	0.8	1	0.260982	3	5.128	65	234	4532.57	68.445	14	189	8	1	4	0	0
5.5	5.5	68.7	177.9	1	72	10	10	6	4	4	0	1	1	0	0	1	4	4	4	1	1	146	93	0	21.7072	1	1	0	4	3	1	8	0.8	1	0.260982	3	1.22329	65	234	627.555	68.445	25	173	8	1	3	0	0
8.3	3.1	69.1	153.9	0	57	3	1	1	1	3	0	1	0	1	0	0	1	1	1	0	0	131	90.5	0	29.1743	0	0	1	2	2	1	8	0.8	1	0.260982	3	-1.2017	65	234	1293.57	68.445	9	168	8	1	2	0	0
5.4	3.6	86	163.5	0	26	4	4	4	4	6	0	2	0	1	0	0	1	1	1	0	0	113	76.5	1	32.1709	0	1	1	5	4	1	9	0.6	1	0.329345	3	-0.393157	91	234	3826.06	88.725	3	193	9	1	4	0	0
5.8	5.4	87.4	159	0	54	1	1	2	3	6	0	2	0	1	0	1	2	3	2	0	0	180	118.5	0	34.5714	0	0	0	4.5	1	1	9	0.6	1	0.329345	3	-1.31488	91	234	1927.2	88.725	8	204	9	1	1	0	0
4.7	5.4	73.3	167.6	0	31	5	5	5	4	6	0	3	0	1	0	0	2	3	2	0	0	118	84.5	0	26.0949	0	1	0	5	2	1	9	0.6	1	0.329345	3	-0.0480851	91	234	3109.43	88.725	4	199	9	1	2	0	0
4.8	3.4	77	172.9	1	38	1	1	1	1	1	0	2	0	1	0	1	2	2	2	0	0	125.5	86.5	0	25.7573	0	1	1	1	3	1	9	0.6	1	0.329345	3	-1.42837	91	234	3164.09	88.725	18	205	9	1	3	0	0
5	4.7	53.6	156	0	36	6	6	6	5	6	0	3	1	0	1	0	0	1	0	0	0	114.5	77	1	22.025	1	1	1	5.5	5	1	9	0.6	1	0.329345	3	0.296987	91	234	3282.52	88.725	5	195	9	1	5	0	1
6.4	6.2	167.2	160	0	57	4	4	4	5	6	0	2	0	1	1	1	3	4	3	1	0	125	82.5	0	65.3125	0	0	0	5.5	3	1	9	0.6	1	0.329345	3	-0.393157	91	234	1293.57	88.725	9	214	9	1	3	0	0
											1													0		0					1	9	0.6	1	0.329345	3		91	234				198	9	0
4.9	4.7	70.9	175.1	1	52	0	1	1	1	1	0	2	1	0	0	0	1	1	1	0	0	159.5	100.5	0	23.1246	1	1	1	1	3	1	9	0.6	1	0.329345	3	-1.54171	91	234	2005.14	88.725	21	215	9	1	3	0	0
5.4	6	92.2	160.4	0	51	8	8	8	5	5	0	2	0	1	1	0	1	1	1	0	0	132	91	0	35.8362	0	1	0	5	3	1	9	0.6	1	0.329345	3	0.987132	91	234	1927.2	88.725	8	211	9	1	3	0	0
5.2	4.4	65.8	172.9	1	24	5	2	4	1	6	0	2	1	0	0	0	1	2	1	0	0	141	73.5	0	22.0108	1	1	1	3.5	3	1	9	0.6	1	0.329345	3	-0.516306	91	234	4507.26	88.725	15	217	9	1	3	0	0
5.9	5.6	71.2	164.5	0	49	1	1	1	1	2	0	2	0	1	0	1	2	3	2	0	0	138	102.5	0	26.3117	0	0	0	1.5	1	1	9	0.6	1	0.329345	3	-1.42837	91	234	2221.75	88.725	7	200	9	1	1	0	0
4.7	3.2	57	158.6	1	87	3	3	3	6	6	0	1	0	1	0	1	2	2	2	0	0	150.5	73	0	22.6604	1	1	1	6	4	1	9	0.6	1	0.329345	3	-0.73823	91	234	966.637	88.725	26	212	9	1	4	0	0
6.3	4.9	84.4	165.9	0	61	2	2	2	1	1	0	1	0	1	0	1	1	1	1	0	0	145	91	0	30.6655	0	0	1	1	2	1	9	0.6	1	0.329345	3	-1.0833	91	234	1127.57	88.725	10	209	9	1	2	0	0
											1													0		0					1	9	0.6	1	0.329345	3		91	234				207	9	0
8.1	4.4	90.1	156.9	0	52	4	4	4	1	6	0	1	0	1	1	1	2	2	2	0	0	178	97.5	0	36.5998	0	0	1	3.5	3	1	9	0.6	1	0.329345	3	-0.393157	91	234	1927.2	88.725	8	194	9	1	3	0	0
5.9	4.3	78.9	164.7	0	53	5	2	5	5	3	0	2	0	1	0	0	1	1	1	0	0	136	83	0	29.0864	0	0	1	4	2	1	9	0.6	1	0.329345	3	-0.40281	91	234	1927.2	88.725	8	216	9	1	2	0	0
5.2	3.9	102.2	166.8	0	32	1	1	1	6	6	0	2	0	1	0	0	0	1	0	0	0	105	79	1	36.7332	0	1	1	6	4	1	9	0.6	1	0.329345	3	-1.42837	91	234	3109.43	88.725	4	203	9	1	4	0	0
5.8	3.3	64.7	168.7	0	25	10	5	20	4	6	0	2	0	1	0	1	2	3	2	0	0	110.5	71	1	22.7339	1	0	1	5	4	1	9	0.6	1	0.329345	3	2.22103	91	234	3826.06	88.725	3	201	9	1	4	0	0
6	5.1	59.7	176.4	1	68	6	2	2	6	6	0	1	1	0	0	0	1	2	1	0	0	128	80.5	0	19.1857	1	0	0	6	1	1	9	0.6	1	0.329345	3	-0.629963	91	234	867.443	88.725	24	196	9	1	1	0	0
											1													0		0					1	9	0.6	1	0.329345	3		91	234				208	9	0
5.8	3.1	67.9	161	0	26	3	3	3	4	6	0	2	1	0	0	0	1	2	1	0	0	117.5	75.5	1	26.195	0	0	1	5	2	1	9	0.6	1	0.329345	3	-0.73823	91	234	3826.06	88.725	3	210	9	1	2	0	0
											1													0		0					1	9	0.6	1	0.329345	3		91	234				206	9	0
5.1	3.6	65.6	165.5	0	25	6	5	5	6	2	0	2	1	0	1	0	1	2	1	0	0	117.5	68	1	23.9501	1	1	1	4	5	1	9	0.6	1	0.329345	3	0.0652498	91	234	3826.06	88.725	3	213	9	1	5	0	1
											1													0		0					1	9	0.6	1	0.329345	3		91	234				202	9	0
8.8	6.6	107	162	0	66	7	7	7	5	6	0	1	1	0	0	1	3	3	3	1	0	137.5	73.5	0	40.7712	0	0	0	5.5	1	1	9	0.6	1	0.329345	3	0.64206	91	234	807.724	88.725	11	197	9	1	1	0	0
11	5.5	105.4	167.2	0	58	6	6	6	5	6	0	2	0	1	1	1	1	1	1	0	0	165.5	106	0	37.7023	0	0	0	5.5	2	1	10	0.6	1	0.392286	3	0.296987	151	234	1293.57	159.003	9	238	10	1	2	0	0
											1													0		0					1	10	0.6	1	0.392286	3		151	234				222	10	0
4.3	3.1	78.4	149.3	0	79	5	5	5	2	6	0	1	0	1	0	1	3	3	3	1	0	156	86	0	35.1719	0	1	1	4	4	1	10	0.6	1	0.392286	3	-0.0480851	151	234	1515.24	159.003	13	228	10	1	4	0	0
											1													0		0					1	10	0.6	1	0.392286	3		151	234				236	10	0
											1													0		0					1	10	0.6	1	0.392286	3		151	234				224	10	0
6.2	7.2	67.8	158	0	50	2	2	2	3	6	0	2	0	1	1	1	1	1	1	0	0	127	76.5	0	27.1591	0	0	0	4.5	2	1	10	0.6	1	0.392286	3	-1.0833	151	234	1927.2	159.003	8	229	10	1	2	0	0
4.1	2.9	103.1	182.1	1	32	2	2	1	1	4	0	2	0	1	1	1	2	2	2	0	0	120	94.5	0	31.0913	0	1	1	2.5	4	1	10	0.6	1	0.392286	3	-1.1968	151	234	3282.52	159.003	17	233	10	1	4	0	0
4.2	2.7	51.1	162.9	0	16	10	10	10	3	3	0	2	0	1	0	0	1	1	1	0	0	108.5	76	1	19.2566	1	1	1	3	5	1	10	0.6	1	0.392286	3	1.67728	151	234	4286.61	159.003	1	237	10	1	5	0	1
5.3	4.2	82	177	1	26	15	5	5	5	4	0	2	1	0	0	0	1	2	1	0	0	133.5	90.5	0	26.1738	0	1	1	4.5	2	1	10	0.6	1	0.392286	3	1.08526	151	234	4320.01	159.003	16	221	10	1	2	0	0
											1													0		0					1	10	0.6	1	0.392286	3		151	234				235	10	0
											1													0		0					1	10	0.6	1	0.392286	3		151	234				227	10	0
4.9	3.1	62.1	163	0	46	3	3	3	6	6	0	2	1	0	1	0	1	1	1	0	0	151.5	104	0	23.3731	1	1	1	6	4	1	10	0.6	1	0.392286	3	-0.73823	151	234	2221.75	159.003	7	234	10	1	4	0	0
6.7	3.6	104.2	183.3	1	50	12	12	55	6	6	0	2	0	1	0	1	3	4	3	1	0	135.5	84.5	0	31.0129	0	0	1	6	3	1	10	0.6	1	0.392286	3	7.24774	151	234	2005.14	159.003	21	218	10	1	3	0	0
4.2	3.9	67.7	175.3	0	44	1	1	1	2	4	0	3	1	0	1	0	1	1	1	0	0	116.5	79.5	1	22.0305	1	1	1	3	5	1	10	0.6	1	0.392286	3	-1.42837	151	234	3929.3	159.003	6	241	10	1	5	0	1
4.8	3.8	60.5	165.3	0	53	3	3	3	3	6	0	2	0	1	0	1	1	1	1	0	0	140.5	82	0	22.1416	1	1	1	4.5	4	1	10	0.6	1	0.392286	3	-0.73823	151	234	1927.2	159.003	8	231	10	1	4	0	0
											1													0		0					1	10	0.6	1	0.392286	3		151	234				243	10	0
5	3.2			0	63	5	5	5	1	2	0	1	0	1	0	1	2	2	2	0	0	159	98	0			1	1	1.5		1	10	0.6	1	0.392286	3	-0.0480851	151	234	1127.57	159.003	10	232	10	1	3	0	0
4.2	2.9	53.4	160.2	0	21	2	2	1	6	6	0	3	0	1	1	0	1	1	1	0	0	105	68.5	1	20.8073	1	1	1	6	6	1	10	0.6	1	0.392286	3	-1.1968	151	234	4288.63	159.003	2	219	10	1	6	0	1
4.2	2.8	54.4	171.3	1	27	6	6	6	6	6	0	2	1	0	0	1	1	2	1	0	0	86.5	55.5	1	18.5389	1	1	1	6	4	1	10	0.6	1	0.392286	3	0.296987	151	234	4320.01	159.003	16	244	10	1	4	0	0
											1													0		0					1	10	0.6	1	0.392286	3		151	234				223	10	0
4.1	4	103.7	167.1	0	39	5	5	5	6	6	0	2	0	1	0	0	0	1	0	0	0	124.5	92	0	37.1386	0	1	1	6	3	1	10	0.6	1	0.392286	3	-0.0480851	151	234	3282.52	159.003	5	220	10	1	3	0	0
4.2	3.1	101.7	166.6	0	49	2	2	2	4	6	0	2	1	0	1	1	2	3	2	0	0	135.5	94	0	36.6413	0	1	1	5	3	1	10	0.6	1	0.392286	3	-1.0833	151	234	2221.75	159.003	7	226	10	1	3	0	0
5.3	4.5	149.5	154.5	0	42	3	3	3	3	6	0	2	0	1	0	0	0	1	0	0	0	156.5	105.5	0	62.6303	0	1	1	4.5	3	1	10	0.6	1	0.392286	3	-0.73823	151	234	3929.3	159.003	6	242	10	1	3	0	0
4.5	3.2	90.1	163.9	1	25	10	10	10	2	6	0	3	1	0	0	0	1	1	1	0	0	148	87	0	33.5403	0	1	1	4	2	1	10	0.6	1	0.392286	3	1.67728	151	234	4320.01	159.003	16	239	10	1	2	0	0
14.5	5.7	96.7	158.8	0	56	10	10	10	6	6	0	2	0	1	0	1	2	3	2	0	0	208	118.5	0	38.3465	0	0	0	6	1	1	10	0.6	1	0.392286	3	1.67728	151	234	1293.57	159.003	9	230	10	1	1	0	0
5.2	2.9	115.9	179.3	0	32	2	2	2	3	6	0		0	1	0	0	1	2	1	0	0	120.5	79.5	0	36.0515	0	1	1	4.5	3	1	10	0.6	1	0.392286	3	-1.0833	151	234	3109.43	159.003	4	225	10	1	3	0	0
5.4	3.2	62.6	166	0	18	3	3	3	6	6	0	2	0	1	0	0	1	1	1	0	0	113.5	71.5	1	22.7174	1	1	1	6	5	1	10	0.6	1	0.392286	3	-0.73823	151	234	4286.61	159.003	1	240	10	1	5	0	1
5.1	3.1	52.1	177.2	1	17	12	12	12	6	6	0	2	0	1	1	0	0	0	0	0	0	115	66.5	1	16.5924	0	1	1	6	5	1	11	0.6	1	0.392286	3	2.36742	92	234	4532.57	107.64	14	252	11	1	5	0	1
5.2	5.4	72	180.1	1	38	6	6	6	4	5	0	2	1	0	0	1	1	2	1	0	0	123	82.5	0	22.1976	1	1	0	4.5	2	1	11	0.6	1	0.392286	3	0.296987	92	234	3164.09	107.64	18	272	11	1	2	0	0
											1													0		0					1	11	0.6	1	0.392286	3		92	234				258	11	0
											1													0		0					1	11	0.6	1	0.392286	3		92	234				273	11	0
5.2	5.6	65.5	146.9	0	60	3	4	5	1	4	0	2	0	1	1	0	1	1	1	0	0	144	101	0	30.3527	0	1	0	2.5	3	1	11	0.6	1	0.392286	3	-0.392997	92	234	1127.57	107.64	10	268	11	1	3	0	0
4.7	3.2	59.3	163.4	0	39	2	2	2	1	6	0	2	0	1	1	1	2	3	2	0	0	133.5	95.5	0	22.2101	1	1	1	3.5	5	1	11	0.6	1	0.392286	3	-1.0833	92	234	3282.52	107.64	5	260	11	1	5	0	1
5.4	2.8	86.7	176.3	0	20	7	7	10	6	3	0	2	0	1	1	0	0	0	0	0	0	105.5	74.5	1	27.8942	0	1	1	4.5	5	1	11	0.6	1	0.392286	3	0.982547	92	234	4288.63	107.64	2	259	11	1	5	0	1
5.9	3.9	65.4	161.9	0	58	3	3	3	6	6	0	2	1	0	1	0	1	2	1	0	0	107	81.5	0	24.9508	1	0	1	6	3	1	11	0.6	1	0.392286	3	-0.73823	92	234	1293.57	107.64	9	254	11	1	3	0	0
6.2	4.3	44.3	156	0	69	6	4	5	4	4	0	1	0	1	1	1	3	3	3	1	0	146.5	87	0	18.2035	0	0	0	4	3	1	11	0.6	1	0.392286	3	-0.0529918	92	234	807.724	107.64	11	255	11	1	3	0	0
8.2	5.6	100	171.8	1	54	15	15	15	2	6	0	1	0	1	1	0	0	0	0	0	0	172.5	107	0	33.8808	0	0	0	4	2	1	11	0.6	1	0.392286	3	3.40264	92	234	2005.14	107.64	21	246	11	1	2	0	0
7.1	3.8	49	163.5	0	72	3	3	3	6	6	0	2	0	1	0	0	2	3	2	0	0	128	72	0	18.3299	0	0	1	6	2	1	11	0.6	1	0.392286	3	-0.73823	92	234	701.445	107.64	12	261	11	1	2	0	0
											1													0		0					1	11	0.6	1	0.392286	3		92	234				274	11	0
7.4	6.2	69.5	142.6	0	78	1	1	1	6	6	0	1	0	1	1	0	1	1	1	0	0	171.5	97.5	0	34.1779	0	0	0	6	2	1	11	0.6	1	0.392286	3	-1.42837	92	234	1515.24	107.64	13	263	11	1	2	0	0
4.7	3.5	57.5	160.2	0	25	2	1	2	6	6	0	2	0	1	1	1	3	3	3	1	0	108	80	0	22.4049	1	1	1	6	6	1	11	0.6	1	0.392286	3	-1.20154	92	234	3826.06	107.64	3	251	11	1	6	0	1
4.8	3.5	72.5	188.9	1	40	4	4	4	2	4	0	2	1	0	0	1	2	3	2	0	0	122.5	82	0	20.3177	1	1	1	3	3	1	11	0.6	1	0.392286	3	-0.393157	92	234	3065.91	107.64	19	262	11	1	3	0	0
6.8	5.4	83.4	172.5	0	39	1	1	1	2	4	0	2	0	1	0	0	0	0	0	0	0	121.5	82.5	0	28.0277	0	0	0	3	1	1	11	0.6	1	0.392286	3	-1.42837	92	234	3282.52	107.64	5	256	11	1	1	0	0
											1													0		0					1	11	0.6	1	0.392286	3		92	234				250	11	0
5.4	4	55.2	174.1	1	26	8	1	2	6	6	0	1	1	0	1	0	0	0	0	0	0	112	75.5	1	18.2113	0	1	1	6	4	1	11	0.6	1	0.392286	3	-0.521534	92	234	4320.01	107.64	16	270	11	1	4	0	0
4.9	4.9	95.1	167.2	0	28	4	4	4	6	6	0	2	1	0	1	0	0	0	0	0	0	104.5	69.5	1	34.0179	0	1	1	6	4	1	11	0.6	1	0.392286	3	-0.393157	92	234	3826.06	107.64	3	265	11	1	4	0	0
											1													0		0					1	11	0.6	1	0.392286	3		92	234				249	11	0
4.5	4.7	62.5	169	0	30	3	3	3	3	4	0	2	0	1	1	0	0	0	0	0	0	102.5	62.5	1	21.883	1	1	1	3.5	6	1	11	0.6	1	0.392286	3	-0.73823	92	234	3109.43	107.64	4	271	11	1	6	0	1
4.5	5.2	72.4	166.3	0	46	1	1	1	1	6	0	2	0	1	1	1	1	1	1	0	0	111	71.5	1	26.1791	0	1	1	3.5	5	1	11	0.6	1	0.392286	3	-1.42837	92	234	2221.75	107.64	7	245	11	1	5	0	1
											1													0		0					1	11	0.6	1	0.392286	3		92	234				264	11	0
											1													0		0					1	11	0.6	1	0.392286	3		92	234				267	11	0
											1													0		0					1	11	0.6	1	0.392286	3		92	234				266	11	0
7	7.2	57.5	159.5	0	77	1	1	1	6	6	0	1	0	0	0	0	2	3	2	0	0	153	101	0	22.602	1	0	0	6	1	1	11	0.6	1	0.392286	3	-1.42837	92	234	1515.24	107.64	13	248	11	1	1	0	0
5.7	3.8	82.5	175.4	1	53	6	6	6	4	4	0	1	0	1	1	1	2	2	2	0	0	135	93.5	0	26.816	0	0	1	4	3	1	11	0.6	1	0.392286	3	0.296987	92	234	2005.14	107.64	21	247	11	1	3	0	0
											1													0		0					1	11	0.6	1	0.392286	3		92	234				253	11	0
											1													0		0					1	11	0.6	1	0.392286	3		92	234				269	11	0
5.3	3.5	67.8	177.5	1	22	8	8	8	2	6	0	2	0	1	0	1	2	2	2	0	0	119.5	69	1	21.5195	1	1	1	4	5	1	11	0.6	1	0.392286	3	0.987132	92	234	4507.26	107.64	15	257	11	1	5	0	1
5.2	4.1	105.2	170.6	0	69	7	7	7	4	5	0	1	0	1	1	0	0	0	0	0	0	155.5	89.5	0	36.1458	0	1	0	4.5	3	1	12	0.85	1	0.366717	3	0.64206	103	234	807.724	104.442	11	293	12	1	3	0	0
5.2	3.5	121.2	181.8	1	22	3	4	4	3	4	0	3	0	1	1	1	3	3	3	1	0	139.5	94	0	36.6703	0	1	1	3.5	5	1	12	0.85	1	0.366717	3	-0.506492	103	234	4507.26	104.442	15	276	12	1	5	0	1
											1													0		0					1	12	0.85	1	0.366717	3		103	234				281	12	0
5.4	3.4	76.1	162	0	68	8	8	8	6	6	0	1	0	1	0	0	1	1	1	0	0	156.5	98.5	0	28.9971	0	1	0	6	2	1	12	0.85	1	0.366717	3	0.987132	103	234	807.724	104.442	11	280	12	1	2	0	0
											1													0		0					1	12	0.85	1	0.366717	3		103	234				279	12	0
5.4	2.59	60.8	186.5	1	30	6	6	6	5	4	0	2	0	1	0	0	1	2	1	0	0	116.5	68	1	17.4802	0	1	1	4.5	4	1	12	0.85	1	0.366717	3	0.296987	103	234	3282.52	104.442	17	291	12	1	4	0	0
											1													0		0					1	12	0.85	1	0.366717	3		103	234				277	12	0
5.2	4.5	63.3	158	0	69	5	5	5	5	4	0	1	0	1	0	0	2	3	3	0	0	149.5	84.5	0	25.3565	0	1	1	4.5	3	1	12	0.85	1	0.366717	3	-0.0480851	103	234	807.724	104.442	11	298	12	1	3	0	0
											1													0		0					1	12	0.85	1	0.366717	3		103	234				300	12	0
3.4	3.5	72.2	171.3	1	59	5	5	5	2	5	0	1	0	1	1	1	2	2	3	0	0	142.5	98	0	24.6049	1	1	1	3.5	5	1	12	0.85	1	0.366717	3	-0.0480851	103	234	1433.25	104.442	22	285	12	1	5	0	1
7.1	4.5	98.3	170	0	47	10	10	10	6	6	0	2	0	1	1	1	4	5	5	1	1	136	94.5	0	34.0138	0	0	0	6	3	1	12	0.85	1	0.366717	3	1.67728	103	234	2221.75	104.442	7	287	12	1	3	0	0
5.1	4.2	101.5	166.6	0	56	5	5	5	5	6	0	1	0	1	1	1	2	2	3	0	0	137.5	88.5	0	36.5692	0	1	1	5.5	4	1	12	0.85	1	0.366717	3	-0.0480851	103	234	1293.57	104.442	9	297	12	1	4	0	0
12.5	4.3	114.9	160.6	0	47	2	2	2	2	4	0	2	0	1	1	1	3	4	3	1	0	141	96.5	0	44.5481	0	0	1	3	4	1	12	0.85	1	0.366717	3	-1.0833	103	234	2221.75	104.442	7	278	12	1	4	0	0
5.2	4.1	58.4	171.1	0	25	3	3	3	6	6	0	2	0	1	1	0	3	4	3	1	0	111.5	77.5	1	19.9486	1	1	1	6	7	1	12	0.85	1	0.366717	3	-0.73823	103	234	3826.06	104.442	3	294	12	1	7	1	1
5.2	5.3	94.4	171.6	0	62	5	5	5	4	6	0	1	0	1	0	1	1	1	2	0	0	203	154	0	32.0581	0	1	0	5	2	1	12	0.85	1	0.366717	3	-0.0480851	103	234	1127.57	104.442	10	301	12	1	2	0	0
4.6	3.5	62.8	167.4	1	74	2	2	2	2	2	0	2	0	1	1	1	1	1	1	0	0	155	98.5	0	22.4104	1	1	1	2	5	1	12	0.85	1	0.366717	3	-1.0833	103	234	627.555	104.442	25	289	12	1	5	0	1
											1													0		0					1	12	0.85	1	0.366717	3		103	234				283	12	0
5.7	4.6	86.9	158.5	0	64	10	10	10	1	6	0	1	0	1	0	1	2	2	2	0	0	161.5	109	0	34.5909	0	0	1	3.5	2	1	12	0.85	1	0.366717	3	1.67728	103	234	1127.57	104.442	10	295	12	1	2	0	0
											1													0		0					1	12	0.85	1	0.366717	3		103	234				288	12	0
4.6	4.2	78.1	163.3	0	67	4	4	4	5	3	0	2	0	1	0	1	3	3	3	1	0	150	96.5	0	29.2873	0	1	1	4	4	1	12	0.85	1	0.366717	3	-0.393157	103	234	807.724	104.442	11	290	12	1	4	0	0
5.1	2.6	69.7	172.1	1	50	2	2	2	6	1	0	2	0	1	0	0	1	1	2	0	0	164.5	109.5	0	23.5327	1	1	1	3.5	4	1	12	0.85	1	0.366717	3	-1.0833	103	234	2005.14	104.442	21	284	12	1	4	0	0
5.5	3.4	65.7	181.9	1	45	3	3	3	6	4	0	2	1	0	1	1	2	3	2	0	0	119	82	0	19.8564	1	1	1	5	4	1	12	0.85	1	0.366717	3	-0.73823	103	234	2624.6	104.442	20	296	12	1	4	0	0
4.8	3.3	54.1	170.4	1	21	2	2	2	4	6	0	2	0	1	1	1	2	2	3	0	0	109.5	75.5	1	18.6319	1	1	1	5	6	1	12	0.85	1	0.366717	3	-1.0833	103	234	4507.26	104.442	15	282	12	1	6	0	1
5.3	5.7	73.5	159.6	0	46	3	3	3	4	4	0	2	0	1	1	0	1	1	1	0	0	127.5	87	0	28.855	0	1	0	4	3	1	12	0.85	1	0.366717	3	-0.73823	103	234	2221.75	104.442	7	292	12	1	3	0	0
5.1	5.2	100.4	161.1	0	71	2	2	2	5	6	0	1	0	1	1	0	1	1	1	0	0	164.5	106.5	0	38.685	0	1	1	5.5	4	1	12	0.85	1	0.366717	3	-1.0833	103	234	701.445	104.442	12	286	12	1	4	0	0
4.7	5.5	90.8	163	0	57	2	2	2	4	5	0	2	0	1	0	0	2	2	3	0	0	136	98.5	0	34.1752	0	1	0	4.5	2	1	12	0.85	1	0.366717	3	-1.0833	103	234	1293.57	104.442	9	299	12	1	2	0	0
4.6	4.2	85.1	164	0	22	5	5	5	6	6	0	2	0	1	0	1	1	2	1	0	0	107.5	73	0	31.6404	0	1	1	6	3	1	13	0.6	1	0.366933	3	-0.0480851	157	234	4288.63	203.535	2	320	13	1	3	0	0
											1													0		0					1	13	0.6	1	0.366933	3		157	234				311	13	0
16.5	4.1	55.9	155.4	0	81	1	1	1	1	1	0	2	0	1	0	0	1	1	1	0	0	119.5	65	0	23.1478	1	0	0	1	2	1	13	0.6	1	0.366933	3	-1.42837	157	234	1515.24	203.535	13	305	13	1	2	0	0
5.1	3.9	67.8	175.1	0	19	4	4	4	5	5	0	2	0	1	0	0	1	1	1	0	0	105	70.5	1	22.1135	1	1	1	5	5	1	13	0.6	1	0.366933	3	-0.393157	157	234	4286.61	203.535	1	304	13	1	5	0	1
5.4	3.6	94.8	161	0	28	4	0	4	3	6	0	2	1	0	1	0	2	2	3	0	0	108	76	1	36.5727	0	1	1	4.5	4	1	13	0.6	1	0.366933	3	-0.866124	157	234	3826.06	203.535	3	330	13	1	4	0	0
5.3	5.4	74.2	180	0	62	16	16	16	6	6	0	2	0	1	0	1	4	4	4	1	1	137	99	0	22.9012	1	1	0	6	4	1	13	0.6	1	0.366933	3	3.74771	157	234	1127.57	203.535	10	326	13	1	4	0	0
5.8	3.3	71.3	157.2	0	33	4	4	4	2	3	0	2	0	1	1	0	1	1	1	0	0	118.5	80	0	28.8526	0	0	1	2.5	3	1	13	0.6	1	0.366933	3	-0.393157	157	234	3109.43	203.535	4	317	13	1	3	0	0
5.8	2.7	164.4	168.9	0	25	1	1	1	1	4	0	2	0	1	1	0	1	1	2	0	0	128.5	80	0	57.6292	0	0	1	2.5	3	1	13	0.6	1	0.366933	3	-1.42837	157	234	3826.06	203.535	3	324	13	1	3	0	0
4.8	3.2	72.1	165.4	1	32	4	4	4	3	5	0	2	0	1	0	0	1	1	1	0	0	121	80	0	26.3551	0	1	1	4	3	1	13	0.6	1	0.366933	3	-0.393157	157	234	3282.52	203.535	17	328	13	1	3	0	0
											1													0		0					1	13	0.6	1	0.366933	3		157	234				321	13	0
											1													0		0					1	13	0.6	1	0.366933	3		157	234				307	13	0
											1													0		0					1	13	0.6	1	0.366933	3		157	234				306	13	0
5.2	4.2	77.7	169.7	0	41	3	1	3	5	6	0	2	0	1	1	0	1	1	1	0	0	113.5	81.5	0	26.981	0	1	1	5.5	4	1	13	0.6	1	0.366933	3	-0.974713	157	234	3929.3	203.535	6	303	13	1	4	0	0
											1													0		0					1	13	0.6	1	0.366933	3		157	234				329	13	0
4.6	2.7	80.2	152.4	1	26	4	4	5	3	6	0	2	0	1	0	1	2	2	2	0	0	128	74	0	34.5306	0	1	1	4.5	3	1	13	0.6	1	0.366933	3	-0.279662	157	234	4320.01	203.535	16	310	13	1	3	0	0
5.8	3.2	85.1	166.6	0	35	2	2	2	6	6	0	3	0	1	1	0	1	1	1	0	0	115	84.5	0	30.6605	0	0	1	6	3	1	13	0.6	1	0.366933	3	-1.0833	157	234	3282.52	203.535	5	302	13	1	3	0	0
											1													0		0					1	13	0.6	1	0.366933	3		157	234				312	13	0
16.5	3.3	131.3	165.9	0	57	9	10	1	6	6	0	2	0	1	0	0	1	1	2	0	0	139.5	81	0	47.7059	0	0	1	6	2	1	13	0.6	1	0.366933	3	0.54248	157	234	1293.57	203.535	9	315	13	1	2	0	0
											1													0		0					1	13	0.6	1	0.366933	3		157	234				325	13	0
5.1	4.9	126.5	182	1	42	1	1	1	1	6	0	2	0	1	0	0	2	3	3	0	0	138.5	92	0	38.1898	0	1	1	3.5	3	1	13	0.6	1	0.366933	3	-1.42837	157	234	3065.91	203.535	19	309	13	1	3	0	0
											1													0		0					1	13	0.6	1	0.366933	3		157	234				327	13	0
5.1	3.8	135.7	165.6	0	63	2	2	2	4	6	0	1	0	1	0	0	1	1	2	0	0	141	90	0	49.4834	0	1	1	5	3	1	13	0.6	1	0.366933	3	-1.0833	157	234	1127.57	203.535	10	318	13	1	3	0	0
4.6	3	80	166.1	0	28	2	2	2	6	6	0	2	0	1	1	1	2	2	2	0	0	113	68	0	28.9968	0	1	1	6	4	1	13	0.6	1	0.366933	3	-1.0833	157	234	3826.06	203.535	3	331	13	1	4	0	0
5.9	4.1	99.6	167.6	0	23	1	1	1	2	6	0	2	0	1	1	0	1	1	2	0	0	117	82	0	35.4578	0	0	1	4	3	1	13	0.6	1	0.366933	3	-1.42837	157	234	4288.63	203.535	2	323	13	1	3	0	0
5.1	4.1	93.5	181.3	1	24	20	20	5	6	6	0	2	0	1	1	0	0	0	1	0	0	118.5	76	1	28.4457	0	1	1	6	5	1	13	0.6	1	0.366933	3	3.42556	157	234	4507.26	203.535	15	316	13	1	5	0	1
											1													0		0					1	13	0.6	1	0.366933	3		157	234				314	13	0
											1													0		0					1	13	0.6	1	0.366933	3		157	234				308	13	0
4.6	5.1	66.4	169.3	1	50	3	3	3	6	6	0	2	1	0	0	1	3	4	3	1	0	133	84.5	0	23.1662	1	1	1	6	4	1	13	0.6	1	0.366933	3	-0.73823	157	234	2005.14	203.535	21	322	13	1	4	0	0
5.1	5.1	60.8	149.7	0	53	5	5	10	6	6	0	2	0	1	0	1	3	3	3	1	0	149	79.5	0	27.1306	0	1	0	6	3	1	13	0.6	1	0.366933	3	0.519394	157	234	1927.2	203.535	8	313	13	1	3	0	0
											1													0		0					1	13	0.6	1	0.366933	3		157	234				319	13	0
											1													0		0					1	14	0.6	1	0.397269	3		192	234				358	14	0
4.6	4.1	126.1	160.9	0	46	6	6	6	3	6	0	1	0	1	0	1	2	2	2	0	0	169.5	111.5	0	48.7083	0	1	1	4.5	3	1	14	0.6	1	0.397269	3	0.296987	192	234	2221.75	209.664	7	337	14	1	3	0	0
4.2	4.9	59.7	158.6	0	58	2	2	2	6	6	0	2	1	0	1	0	1	1	1	0	0	183	100	0	23.7338	1	1	1	6	4	1	14	0.6	1	0.397269	3	-1.0833	192	234	1293.57	209.664	9	351	14	1	4	0	0
											1													0		0					1	14	0.6	1	0.397269	3		192	234				352	14	0
4.5	3.9	58.8	174.8	1	33	30	1	30	4	6	0	2	1	0	0	1	2	3	3	0	0	114.5	81	0	19.244	1	1	1	5	3	1	14	0.6	1	0.397269	3	5.14972	192	234	3282.52	209.664	17	341	14	1	3	0	0
9.8	7	84.1	158.8	0	58	1	1	1	1	6	0	2	0	1	0	0	1	1	2	0	0	156	100.5	0	33.3499	0	0	0	3.5	1	1	14	0.6	1	0.397269	3	-1.42837	192	234	1293.57	209.664	9	355	14	1	1	0	0
											1													0		0					1	14	0.6	1	0.397269	3		192	234				338	14	0
4.8	4.4	52.2	161.8	0	27	2	2	2	3	6	0	2	0	1	1	1	2	2	2	0	0	103.5	74	1	19.9395	1	1	1	4.5	6	1	14	0.6	1	0.397269	3	-1.0833	192	234	3826.06	209.664	3	340	14	1	6	0	1
											1													0		0					1	14	0.6	1	0.397269	3		192	234				350	14	0
6.3	5.9	90.7	176.7	1	56	3	1	1	5	5	0	2	0	1	0	0	0	0	1	0	0	150	120	0	29.0492	0	0	0	5	1	1	14	0.6	1	0.397269	3	-1.2017	192	234	1433.25	209.664	22	359	14	1	1	0	0
5.2	5.2	96.3	178.2	1	50	12	12	12	5	6	0	2	0	1	1	0	1	2	2	0	0	120	80	0	30.3257	0	1	1	5.5	4	1	14	0.6	1	0.397269	3	2.36742	192	234	2005.14	209.664	21	349	14	1	4	0	0
5	4.9	77.2	177.8	0	67	10	10	10	1	1	0	1	1	0	0	0	1	1	1	0	0	120	76	0	24.4205	1	1	1	1	3	1	14	0.6	1	0.397269	3	1.67728	192	234	807.724	209.664	11	344	14	1	3	0	0
5.3	4.6	89	162.2	0	46	7	7	7	3	6	0	2	0	1	1	1	4	5	4	1	1	117	88.5	0	33.8289	0	1	1	4.5	5	1	14	0.6	1	0.397269	3	0.64206	192	234	2221.75	209.664	7	332	14	1	5	0	1
4.3	3.1	92.3	158.5	0	21	1	1	1	5	3	0	2	0	1	0	0	0	0	1	0	0	122	82	0	36.7403	0	1	1	4	3	1	14	0.6	1	0.397269	3	-1.42837	192	234	4288.63	209.664	2	334	14	1	3	0	0
											1													0		0					1	14	0.6	1	0.397269	3		192	234				345	14	0
5	2.59	69.2	165.7	0	19	3	3	3	5	6	0	2	0	1	0	1	1	1	1	0	0	113.5	79.5	0	25.2035	0	1	1	5.5	3	1	14	0.6	1	0.397269	3	-0.73823	192	234	4286.61	209.664	1	356	14	1	3	0	0
7.1	6.9	40.9	151.4	1	79	2	2	2	1	6	0	1	1	0	0	1	2	2	2	0	0	172.5	105	0	17.8432	0	0	0	3.5	0	1	14	0.6	1	0.397269	3	-1.0833	192	234	966.637	209.664	26	333	14	1	0	0	0
4.8	4.7	79	165.4	0	38	5	3	5	6	6	0	1	0	1	1	1	2	3	2	0	0	105.5	79	1	28.8773	0	1	1	6	5	1	14	0.6	1	0.397269	3	-0.284568	192	234	3282.52	209.664	5	339	14	1	5	0	1
											1													0		0					1	14	0.6	1	0.397269	3		192	234				354	14	0
4.5	3	68.9	149.1	0	62	4	3	2	6	6	0	2	0	1	0	1	3	3	3	1	0	121.5	84	0	30.993	0	1	1	6	4	1	14	0.6	1	0.397269	3	-0.738391	192	234	1127.57	209.664	10	336	14	1	4	0	0
6.8	5	102.9	159.9	0	47	1	1	0	1	3	0	2	0	1	1	0	0	0	0	0	0	184.5	112.5	0	40.2456	0	0	1	2	3	1	14	0.6	1	0.397269	3	-1.54187	192	234	2221.75	209.664	7	343	14	1	3	0	0
4.6	4.7	58	171	1	62	2	2	2	2	1	0	2	1	0	0	1	2	2	2	0	0	118.5	83.5	0	19.8352	1	1	1	1.5	3	1	14	0.6	1	0.397269	3	-1.0833	192	234	1265.23	209.664	23	335	14	1	3	0	0
											1													0		0					1	14	0.6	1	0.397269	3		192	234				357	14	0
6.7	5.9	144.8	158	0	58	2	1	2	1	4	0	2	0	1	0	0	1	1	2	0	0	168	108	0	58.0035	0	0	0	2.5	1	1	14	0.6	1	0.397269	3	-1.20154	192	234	1293.57	209.664	9	347	14	1	1	0	0
5	2.6	76.2	180	1	29	5	4	2	3	6	0	2	0	1	0	1	4	4	4	1	1	132.5	76.5	0	23.5185	1	1	1	4.5	5	1	14	0.6	1	0.397269	3	-0.506814	192	234	4320.01	209.664	16	342	14	1	5	0	1
5.8	5.2	54.2	155.7	0	18	3	3	3	5	5	0	2	0	1	0	0	1	2	1	0	0	112.5	71	1	22.3574	1	0	1	5	4	1	14	0.6	1	0.397269	3	-0.73823	192	234	4286.61	209.664	1	348	14	1	4	0	0
											1													0		0					1	14	0.6	1	0.397269	3		192	234				346	14	0
5.6	2.59	48.3	168.9	1	32	3	3	3	6	6	0	2	1	0	0	0	1	1	1	0	0	108	66	1	16.9312	0	0	1	6	2	1	14	0.6	1	0.397269	3	-0.73823	192	234	3282.52	209.664	17	353	14	1	2	0	0
											1													0		0					1	15	2.7	3	0.375108	3		152	234				377	15	0
5.1	4.1	67.4	158.2	0	40	2	2	2	5	6	0	2	1	0	1	0	0	1	0	0	0	111.5	89	0	26.9307	0	1	1	5.5	3	1	15	2.7	3	0.375108	3	-1.0833	152	234	3929.3	193.567	6	381	15	1	3	0	0
4.6	5.6	93		0	38	3	2	2	4	6	0	2	0	1	0	0	2	2	2	0	0	134.5	88	0			1	0	5		1	15	2.7	3	0.375108	3	-0.969967	152	234	3282.52	193.567	5	369	15	1	2	0	0
5.1	2.59	56	177.4	1	47	3	3	3	6	6	0	2	1	0	0	0	1	1	1	0	0	142	107.5	0	17.7943	0	1	1	6	2	1	15	2.7	3	0.375108	3	-0.73823	152	234	2624.6	193.567	20	362	15	1	2	0	0
5.2		69.7	160.4	0	18	5	5	5	6	6	0	2	0	1	0	0	1	1	1	0	0	131	87.5	0	27.0909	0	1		6		1	15	2.7	3	0.375108	3	-0.0480851	152	234	4286.61	193.567	1	372	15	1	2	0	0
22.2	4.2	77.7	155.5	0	52	4	4	4	6	6	0	2	0	1	1	0	2	2	2	0	0	127.5	89	0	32.1337	0	0	1	6	3	1	15	2.7	3	0.375108	3	-0.393157	152	234	1927.2	193.567	8	364	15	1	3	0	0
5.1	4.3	113.9	168.5	0	20	5	5	5	6	6	0	2	0	1	0	0	2	2	2	0	0	137.5	102.5	0	40.1166	0	1	1	6	3	1	15	2.7	3	0.375108	3	-0.0480851	152	234	4288.63	193.567	2	378	15	1	3	0	0
											1													0		0					1	15	2.7	3	0.375108	3		152	234				366	15	0
5.1	3.9	135.7	174.3	1	50	2	0	0	6	6	0	2	0	1	1	1	2	3	2	0	0	136	97	0	44.6668	0	0	1	6		1	15	2.7	3	0.375108	3	-1.54678	152	234	2005.14	193.567	21	383	15	1	3	0	0
											1													0		0					1	15	2.7	3	0.375108	3		152	234				376	15	0
7.9	5.1	88.8	162.9	0	32	15	15	15	5	4	0	3	0	1	0	0	2	2	2	0	0	135.5	96	0	33.4635	0	0	1	4.5	2	1	15	2.7	3	0.375108	3	3.40264	152	234	3109.43	193.567	4	365	15	1	2	0	0
4.6		58.7	173.5	0	19	0	0	1	1	5	0	2	0	1	1	0	1	1	2	0	0	96	74	1	19.5002	1	1		3		1	15	2.7	3	0.375108	3	-1.65995	152	234	4286.61	193.567	1	360	15	1	5	0	1
											1													0		0					1	15	2.7	3	0.375108	3		152	234				380	15	0
											1													0		0					1	15	2.7	3	0.375108	3		152	234				391	15	0
											1													0		0					1	15	2.7	3	0.375108	3		152	234				361	15	0
5.3	4.1	61.3	151.2	0	76	1	1	1	5	1	0	1	0	1	0	1	2	2	2	0	0	148	100.5	0	26.8137	0	1	1	3	3	1	15	2.7	3	0.375108	3	-1.42837	152	234	1515.24	193.567	13	374	15	1	3	0	0
5.2	2.8	77.6	160.7	0	52	20	20	20	6	6	0	2	0	1	1	1	2	2	2	0	0	158	103	0	30.049	0	1	1	6	4	1	15	2.7	3	0.375108	3	5.128	152	234	1927.2	193.567	8	370	15	1	4	0	0
17.2	6.5	91.8	162.8	0	67	6	6	6	3	4	0	1	0	1	0	0	2	3	3	0	0	153.5	80	0	34.6365	0	0	0	3.5	1	1	15	2.7	3	0.375108	3	0.296987	152	234	807.724	193.567	11	385	15	1	1	0	0
											1													0		0					1	15	2.7	3	0.375108	3		152	234				390	15	0
4.9	4.1	56.2	166.2	0	35	5	5	5	3	4	0	2	0	1	1	0	2	3	3	0	0	117	77.5	1	20.3458	1	1	1	3.5	6	1	15	2.7	3	0.375108	3	-0.0480851	152	234	3282.52	193.567	5	395	15	1	6	0	1
5.6	3.8	50.8	159.5	0	22	5	5	5	6	6	0	2	0	1	1	0	1	2	2	0	0	100.5	70	1	19.9684	1	0	1	6	5	1	15	2.7	3	0.375108	3	-0.0480851	152	234	4288.63	193.567	2	368	15	1	5	0	1
											1													0		0					1	15	2.7	3	0.375108	3		152	234				389	15	0
5.9		77.9	171.8	1	38	2	2	2	3	6	0	2	1	0	0	1	2	2	2	0	0	130.5	93	0	26.3931	0	0		4.5		1	15	2.7	3	0.375108	3	-1.0833	152	234	3164.09	193.567	18	386	15	1	0	0	0
											1													0		0					1	15	2.7	3	0.375108	3		152	234				367	15	0
6.7	5.6	78.8	151	0	50	5	5	5	2	6	0	2	1	0	0	1	4	5	4	1	1	151.5	105.5	0	34.5599	0	0	0	4	1	1	15	2.7	3	0.375108	3	-0.0480851	152	234	1927.2	193.567	8	371	15	1	1	0	0
											1													0		0					1	15	2.7	3	0.375108	3		152	234				394	15	0
											1													0		0					1	15	2.7	3	0.375108	3		152	234				382	15	0
											1													0		0					1	15	2.7	3	0.375108	3		152	234				392	15	0
5.9	4.8	88.8	162.5	0	56	2	1	1	1	6	0	2	0	1	0	0	0	0	0	0	0	154	99	0	33.6284	0	0	1	3.5	2	1	15	2.7	3	0.375108	3	-1.31504	152	234	1293.57	193.567	9	393	15	1	2	0	0
4.2	4.4	99.8	158.5	0	28	2	2	2	4	6	0	2	1	0	0	0	1	1	1	0	0	112.5	84	0	39.7257	0	1	1	5	2	1	15	2.7	3	0.375108	3	-1.0833	152	234	3826.06	193.567	3	379	15	1	2	0	0
4.9	4	81.6	176.1	1	59	3	3	3	6	6	0	2	0	1	1	0	1	1	1	0	0	129.5	81.5	0	26.3131	0	1	1	6	4	1	15	2.7	3	0.375108	3	-0.73823	152	234	1433.25	193.567	22	375	15	1	4	0	0
											1													0		0					1	15	2.7	3	0.375108	3		152	234				373	15	0
5.7	4.7	97.6	175.1	0	67	2	2	2	6	6	0	1	0	1	1	1	2	2	3	0	0	135	81	0	31.833	0	0	1	6	3	1	15	2.7	3	0.375108	3	-1.0833	152	234	807.724	193.567	11	387	15	1	3	0	0
											1													0		0					1	15	2.7	3	0.375108	3		152	234				363	15	0
											1													0		0					1	15	2.7	3	0.375108	3		152	234				384	15	0
5.4	4.6	112.8	159.8	0	27	5	1	1	6	6	0	2	0	1	1	0	0	0	1	0	0	115	86.5	0	44.1729	0	1	1	6	4	1	15	2.7	3	0.375108	3	-0.975035	152	234	3826.06	193.567	3	388	15	1	4	0	0
4.5	4.2	74.2	168.7	1	22	2	2	2	5	2	0	2	1	0	1	0	1	2	1	0	0	121	76	0	26.072	0	1	1	3.5	3	2	17	1.7	2	0.121519	1	-1.0833	116	904	24706.9	427.735	41	412	17	1	3	0	0
9.3	5.6	50.6	159.3	0	89	8	8	8	2	2	0	3	0	1	0	1	2	2	2	0	0	179	83.5	0	19.9397	1	0	0	2	2	2	17	1.7	2	0.121519	1	0.987132	116	904	7903.5	427.735	39	410	17	1	2	0	0
											1													0		0					2	17	1.7	2	0.121519	1		116	904				422	17	0
5.2	6.8	89.8	170.9	0	51	5	5	5	2	2	0	2	0	1	0	1	3	3	3	1	0	135	97.5	0	30.7463	0	1	0	2	3	2	17	1.7	2	0.121519	1	-0.0480851	116	904	13809	427.735	34	420	17	1	3	0	0
											1													0		0					2	17	1.7	2	0.121519	1		116	904				399	17	0
4.3	5.8	70.5	176.2	1	32	12	5	6	4	2	0	3	0	1	0	1	2	2	2	0	0	122	82	0	22.7079	1	1	0	3	3	2	17	1.7	2	0.121519	1	0.858755	116	904	17334.8	427.735	43	416	17	1	3	0	0
5.1	5.9	70.9	167.7	0	61	8	8	8	5	5	0	3	0	1	1	1	4	5	4	1	1	140.5	86.5	0	25.2104	0	1	0	5	4	2	17	1.7	2	0.121519	1	0.987132	116	904	8337.77	427.735	36	427	17	1	4	0	0
5.2	4.9	74.7	168.9	1	54	3	3	3	3	6	0	2	0	1	1	0	1	1	1	0	0	137.5	92	0	26.1855	0	1	1	4.5	4	2	17	1.7	2	0.121519	1	-0.73823	116	904	12017.7	427.735	47	397	17	1	4	0	0
											1													0		0					2	17	1.7	2	0.121519	1		116	904				405	17	0
9.8	4.9	67.7	160.2	0	49	1	1	1	4	4	0	3	0	1	0	0	1	1	1	0	0	150.5	80	0	26.3793	0	0	1	4	2	2	17	1.7	2	0.121519	1	-1.42837	116	904	21740.5	427.735	33	418	17	1	2	0	0
5.6	3.8	75	175	1	49	4	4	4	6	6	0	2	0	1	1	0	1	1	1	0	0	125	84.5	0	24.4898	1	0	1	6	4	2	17	1.7	2	0.121519	1	-0.393157	116	904	14988.4	427.735	46	408	17	1	4	0	0
											1													0		0					2	17	1.7	2	0.121519	1		116	904				398	17	0
											1													0		0					2	17	1.7	2	0.121519	1		116	904				409	17	0
											1													0		0					2	17	1.7	2	0.121519	1		116	904				424	17	0
2.9	2.6	74.8	187.6	1	26	5	5	5	6	6	0	2	0	1	1	0	1	1	2	0	0	131	71	0	21.2538	1	1	1	6	5	2	17	1.7	2	0.121519	1	-0.0480851	116	904	21748.4	427.735	42	406	17	1	5	0	1
5.4	4.2	89.7	169.5	0	23	5	5	5	4	6	0	3	0	1	0	0	0	0	0	0	0	125.5	82	0	31.2214	0	1	1	5	3	2	17	1.7	2	0.121519	1	-0.0480851	116	904	26272.3	427.735	28	402	17	1	3	0	0
5.2	3.8	83	164.8	0	50	6	6	6	2	6	0	2	0	1	0	1	3	3	4	1	1	154.5	87.5	0	30.5607	0	1	0	4	3	2	17	1.7	2	0.121519	1	0.296987	116	904	13809	427.735	34	411	17	1	3	0	0
4.2	4.6	90.1	156.3	0	37	1	1	1	1	2	0	2	0	1	0	0	1	1	1	0	0	122.5	82.5	0	36.8814	0	1	1	1.5	3	2	17	1.7	2	0.121519	1	-1.42837	116	904	18651.6	427.735	31	413	17	1	3	0	0
5.3	6.3	62.2	156.5	0	71	5	4	4	6	6	0	2	0	1	0	1	4	4	5	1	1	156	85.5	0	25.3958	0	1	0	6	3	2	17	1.7	2	0.121519	1	-0.279823	116	904	4593.09	427.735	38	407	17	1	3	0	0
											1													0		0					2	17	1.7	2	0.121519	1		116	904				404	17	0
7.2	3.2	62	185.1	1	16	10	10	6	5	6	0	2	0	1	0	0	1	2	1	0	0	109.5	63	1	18.0958	0	0	1	5.5	3	2	17	1.7	2	0.121519	1	1.22329	116	904	24840	427.735	40	415	17	1	3	0	0
5.3	5.4	63.5	168.8	0	49	5	7	7	3	6	0	3	0	1	0	1	3	3	3	1	0	130.5	85	0	22.2858	1	1	0	4.5	4	2	17	1.7	2	0.121519	1	0.41539	116	904	21740.5	427.735	33	426	17	1	4	0	0
5	3.4	77.3	158.1	0	70	4	4	4	6	6	0	3	0	1	0	1	3	3	4	1	1	151	96.5	0	30.9254	0	1	1	6	4	2	17	1.7	2	0.121519	1	-0.393157	116	904	4593.09	427.735	38	417	17	1	4	0	0
5.8	5.9	94.6	161.7	0	49	3	3	3	4	6	0	2	0	1	0	0	1	1	1	0	0	119.5	83.5	0	36.1802	0	0	0	5	1	2	17	1.7	2	0.121519	1	-0.73823	116	904	21740.5	427.735	33	419	17	1	1	0	0
											1													0		0					2	17	1.7	2	0.121519	1		116	904				423	17	0
4.8	3.3	56.2	169.6	1	21	7	2	7	3	6	0	3	1	0	1	0	1	1	1	0	0	97.5	59.5	1	19.5382	1	1	1	4.5	5	2	17	1.7	2	0.121519	1	0.0508513	116	904	24706.9	427.735	41	425	17	1	5	0	1
											1													0		0					2	17	1.7	2	0.121519	1		116	904				401	17	0
											1													0		0					2	17	1.7	2	0.121519	1		116	904				414	17	0
5.3	4.7	76.5	167.2	0	42	2	2	2	4	4	0	2	0	1	0	1	2	2	2	0	0	128	72	0	27.3646	0	1	1	4	3	2	17	1.7	2	0.121519	1	-1.0833	116	904	17798	427.735	32	400	17	1	3	0	0
5.2	3.6	100	175.5	1	71	15	10	4	6	6	0	3	0	1	0	1	2	2	2	0	0	178	97.5	0	32.4673	0	1	0	6	2	2	17	1.7	2	0.121519	1	1.56298	116	904	4116.79	427.735	51	421	17	1	2	0	0
											1													0		0					2	17	1.7	2	0.121519	1		116	904				403	17	0
2	4	98.2	164.3	0	21	1	0	1	5	1	0	2	0	1		0	1	1	1	0	0				36.3778	0	1	1	3		2	18	2.4	3	0.0413183	1	-1.54662	149	904	26272.3	564.197	28	429	18	1	3	0	0
6.2	3.3	57.9	161	0	29	3	3	1	1	6	0	2	0	1	0	0	1	1	1	0	0	104.5	73.5	1	22.3371	1	0	1	3.5	4	2	18	2.4	3	0.0413183	1	-0.965221	149	904	24119.4	564.197	29	431	18	1	4	0	0
4.6	2.7	58.3	171.1	1	26	8	1	0	2	6	0	3	1	0	1	1	1	2	1	0	0	105.5	66	1	19.9145	1	1	1	4	5	2	18	2.4	3	0.0413183	1	-0.748526	149	904	21748.4	564.197	42	428	18	1	5	0	1
											1													0		0					2	18	2.4	3	0.0413183	1		149	904				448	18	0
5.1	5	95.3	169.6	0	49	3	5	5	2	4	0	2	0	1	1	1	3	3	3	1	0	99	75.5	1	33.1315	0	1	1	3	6	2	18	2.4	3	0.0413183	1	-0.274755	149	904	21740.5	564.197	33	439	18	1	6	0	1
4.8	2.59	149.2	165.9	1	35	5	3	2	4	3	0	2	0	1	0	1	2	3	2	0	0	123	88.5	0	54.2096	0	1	0	3.5	2	2	18	2.4	3	0.0413183	1	-0.625056	149	904	15897.2	564.197	44	446	18	1	2	0	0
											1													0		0					2	18	2.4	3	0.0413183	1		149	904				432	18	0
4.2	5.06			0	53	3	3	3	2	2	0	2	0	1	0	1	3	3	3	1	0						1	0	2		2	18	2.4	3	0.0413183	1	-0.73823	149	904	13809	564.197	34	440	18	1	3	0	0
5.1	2.9	67.2	171.6	1	60	15	2	15	4	5	0	1	0	1	1	0	2	2	2	0	0	115	74.5	1	22.821	1	0	1	4.5		2	18	2.4	3	0.0413183	1	1.8655	149	904	8017.33	564.197	49	434	18	1	5	0	1
5.2	4			0	61	0	1	2	2	5	0		0	1	0	1	1	1	1	0	0						1	1	3.5		2	18	2.4	3	0.0413183	1	-1.42821	149	904	8337.77	564.197	36	447	18	1	3	0	0
		71.4	151.2	0	51	2	1	2	2	6	0	1	0	1	0	1	2	3	2	0	0	145	104.5	0	31.2316	0			4		2	18	2.4	3	0.0413183	1	-1.20154	149	904	13809	564.197	34	438	18	1	1	0	0
5.4	4.6	92.3	171	1	65	10	10	1	3	1	0	1	1	0		1						140.5	83	0	31.5653	0	1	1	2		2	18	2.4	3	0.0413183	1	0.655815	149	904	5544.8	564.197	50	443	18	1	2	0	0
4.6	3	71		0	33	1	2	7	3	5	0	2	0	1	0	1	4	5	4	1	1	112	85	0			1	1	4		2	18	2.4	3	0.0413183	1	-0.629158	149	904	19566.6	564.197	30	442	18	1	4	0	0
											1													0		0					2	18	2.4	3	0.0413183	1		149	904				445	18	0
5.6	3.2	126.6	166.4	0	40	3	3	3	3	4	0	3	1	0	0	1	1	2	1	0	0	109.5	82	0	45.7222	0	0	1	3.5	1	2	18	2.4	3	0.0413183	1	-0.73823	149	904	17798	564.197	32	435	18	1	1	0	0
5.7	4	103.6	169.8	0	35	4	4	4	5	6	0		0	1	0	0	0	1	1	0	0	103.5	75	1	35.9322	0	0	1	5.5	3	2	18	2.4	3	0.0413183	1	-0.393157	149	904	18651.6	564.197	31	433	18	1	3	0	0
5.2	3.9	46.7	166.4	1	76	3	2	2	1	1	0	1	0	1	0	0	1	2	1	0	0	139	88.5	0	16.8659	0	1	1	1	3	2	18	2.4	3	0.0413183	1	-0.969967	149	904	6889.63	564.197	52	441	18	1	3	0	0
5.4	3	101.8	168.4	0	45	3	1	9	1	6	0	1	0	1	1	0	0	0	1	0	0	135.5	108.5	0	35.8974	0	1	1	3.5	4	2	18	2.4	3	0.0413183	1	-0.293739	149	904	21740.5	564.197	33	449	18	1	4	0	0
6.2	2.59	60.7	175	1	24	4	5	6	6	6	0	2	1	0	1	0	1	2	1	0	0	112	67.5	1	19.8204	1	0	1	6	4	2	18	2.4	3	0.0413183	1	-0.0479242	149	904	24706.9	564.197	41	437	18	1	4	0	0
											1													0		0					2	18	2.4	3	0.0413183	1		149	904				430	18	0
											1													0		0					2	18	2.4	3	0.0413183	1		149	904				444	18	0
8.6	2.59	47.1	153.3	0	58	1	1	1	5	1	0	1	1	0	0	0	1	1	1	0	0	126.5	87.5	0	20.0418	1	0	1	3	2	2	18	2.4	3	0.0413183	1	-1.42837	149	904	9612.56	564.197	35	450	18	1	2	0	0
											1													0		0					2	18	2.4	3	0.0413183	1		149	904				436	18	0
											1													0		0					2	19	2.4	3	0.0413183	1		136	904				463	19	0
5	4.2	83.5	165.2	1	43	3	2	3	5	5	0	3	0	1	0	1	3	3	3	1	0	111.5	76	1	30.5961	0	1	1	5	5	2	19	2.4	3	0.0413183	1	-0.856472	136	904	17163.2	555.659	45	479	19	1	5	0	1
5.1	3.3	52.7	164.9	0	18	10	5	5	6	4	0	2	0	1	0	0	2	2	2	0	0	100	62	1	19.3807	1	1	1	5	5	2	19	2.4	3	0.0413183	1	0.51859	136	904	24727	555.659	27	468	19	1	5	0	1
											1													0		0					2	19	2.4	3	0.0413183	1		136	904				465	19	0
5.8	4.2	89.5	180.1	1	62	5	10	10	2	3	0	3	0	1	0	0	2	2	2	0	0	153.5	97.5	0	27.5928	0	0	1	2.5	2	2	19	2.4	3	0.0413183	1	1.1106	136	904	8017.33	555.659	49	453	19	1	2	0	0
											1													0		0					2	19	2.4	3	0.0413183	1		136	904				476	19	0
6.6	6	111	167.5	0	66	6	6	6	5	3	0	3	0	1	0	0	2	3	3	0	0	110	66.5	0	39.5634	0	0	0	4	1	2	19	2.4	3	0.0413183	1	0.296987	136	904	5937.92	555.659	37	478	19	1	1	0	0
5.2	4.4	67.6	163.2	0	20	5	5	8	4	6	0	3	0	1	0	0	2	2	2	0	0	97.5	71	1	25.3809	0	1	1	5	4	2	19	2.4	3	0.0413183	1	0.292402	136	904	26272.3	555.659	28	475	19	1	4	0	0
5.5	5	74	177.6	1	32	10	5	5	4	6	0	3	0	1	0	0	2	2	2	0	0	121	91	0	23.461	1	1	1	5	4	2	19	2.4	3	0.0413183	1	0.51859	136	904	17334.8	555.659	43	459	19	1	4	0	0
4.5	4	220	159	0	27	8	8	6	6	6	0	3	0	1	0	0	3	4	3	1	0	110.5	71.5	1	87.0219	0	1	1	6	5	2	19	2.4	3	0.0413183	1	0.760141	136	904	24119.4	555.659	29	470	19	1	5	0	1
											1													0		0					2	19	2.4	3	0.0413183	1		136	904				452	19	0
5.3	4.4	83.4	165.7	0	60	5	5	5	3	4	0	3	0	1	1	1	4	5	5	1	1	126	84.5	0	30.3753	0	1	1	3.5	5	2	19	2.4	3	0.0413183	1	-0.0480851	136	904	8337.77	555.659	36	454	19	1	5	0	1
											1													0		0					2	19	2.4	3	0.0413183	1		136	904				461	19	0
4.4	3.8	91.9	174.8	1	39	10	30	10	5	6	0	3	1	0	1	0	2	2	2	0	0	130.5	97.5	0	30.0769	0	1	1	5.5	3	2	19	2.4	3	0.0413183	1	4.04211	136	904	15897.2	555.659	44	455	19	1	3	0	0
											1													0		0					2	19	2.4	3	0.0413183	1		136	904				457	19	0
											1													0		0					2	19	2.4	3	0.0413183	1		136	904				466	19	0
6	4.4	86	151.1	0	87	11	9	11	6	4	0	1	0	1	0	0	2	3	3	0	0	158.5	83	0	37.6677	0	0	0	5	1	2	19	2.4	3	0.0413183	1	1.78587	136	904	7903.5	555.659	39	474	19	1	1	0	0
10.4	5.5	70.4	147.8	0	66	10	10	10	5	6	0	3	0	1	0	1	3	3	4	1	1	122.5	74	0	32.2273	0	0	0	5.5	2	2	19	2.4	3	0.0413183	1	1.67728	136	904	5937.92	555.659	37	481	19	1	2	0	0
											1													0		0					2	19	2.4	3	0.0413183	1		136	904				469	19	0
											1													0		0					2	19	2.4	3	0.0413183	1		136	904				482	19	0
5.9	4.5	147.7	160.8	0	53	3	4	2	4	4	0	3	1	0	0	0	1	1	1	0	0	147.5	89.5	0	57.1227	0	0	1	4	1	2	19	2.4	3	0.0413183	1	-0.733484	136	904	13809	555.659	34	458	19	1	1	0	0
5.3	4.7	63.2	172.5	1	33	18	10	5	3	6	0	3	0	1	0	0	2	3	3	0	0	118	69.5	1	21.2392	1	1	1	4.5	5	2	19	2.4	3	0.0413183	1	2.01648	136	904	17334.8	555.659	43	477	19	1	5	0	1
6.8	5	110	167.5	1	76	10	5	5	5	6	0	1	0	1	0	1	4	5	4	1	1	109.5	66	0	39.207	0	0	0	5.5	2	2	19	2.4	3	0.0413183	1	0.51859	136	904	6889.63	555.659	52	462	19	1	2	0	0
4.7	4	57.6	162.2	0	42	5	3	3	5	6	0	3	0	1	0	0	2	2	2	0	0	110	76	1	21.8938	1	1	1	5.5	5	2	19	2.4	3	0.0413183	1	-0.51156	136	904	17798	555.659	32	464	19	1	5	0	1
5.8	4.5	59.8	152.2	0	41	5	4	5	4	6	0	3	0	1	0	1	3	4	4	1	1	89.5	72	1	25.815	0	0	1	5	4	2	19	2.4	3	0.0413183	1	-0.166327	136	904	17798	555.659	32	471	19	1	4	0	0
5.7	5	64.3	163.8	0	23	3	3	2	5	5	0	2	0	1	0	0	2	2	2	0	0	101.5	79	1	23.9653	1	0	1	5	4	2	19	2.4	3	0.0413183	1	-0.851726	136	904	26272.3	555.659	28	472	19	1	4	0	0
7.5	5.1	61.3	167.5	0	49	8	4	8	2	5	0	3	0	1	1	0						93.5	76	1	21.849	1	0	0	3.5	4	2	19	2.4	3	0.0413183	1	0.514165	136	904	21740.5	555.659	33	460	19	1	4	0	0
											1													0		0					2	19	2.4	3	0.0413183	1		136	904				456	19	0
											1													0		0					2	19	2.4	3	0.0413183	1		136	904				473	19	0
5.8	5	56.3	167.8	1	68	3	2	1	2	4	0	1	0	1	0	1	3	3	4	1	1	179	103	0	19.9951	1	0	1	3	4	2	19	2.4	3	0.0413183	1	-1.08346	136	904	5544.8	555.659	50	467	19	1	4	0	0
											1													0		0					2	19	2.4	3	0.0413183	1		136	904				480	19	0
7.4	8.6	59.4	160.7	0	74	4	3	2	2	5	0	2	0	1	0	1	2	2	3	0	0	166.5	98.5	0	23.0014	1	0	0	3.5	2	2	20	6	3	0.0823148	1	-0.738391	150	904	4593.09	434.932	38	485	20	1	2	0	0
5.4	6.3	114.2	179.1	1	39	20	20	20	2	6	0	3	0	1	0	0	1	1	2	0	0	121.5	80	0	35.602	0	1	0	4	2	2	20	6	3	0.0823148	1	5.128	150	904	15897.2	434.932	44	494	20	1	2	0	0
4.7	4.1	75.6	168.2	0	39	5	10	10	2	4	0	3	0	1	0	1	2	2	2	0	0	105	70	1	26.722	0	1	1	3	4	2	20	6	3	0.0823148	1	1.1106	150	904	18651.6	434.932	31	503	20	1	4	0	0
5.2	5.9	58.3	152	0	79	2	1	3	3	4	0	2	0	1	0	0	2	2	3	0	0	136.5	80.5	0	25.2337	0	1	0	3.5	2	2	20	6	3	0.0823148	1	-1.08805	150	904	7903.5	434.932	39	506	20	1	2	0	0
5.5	3.8	73.3	145.9	0	53	5	5	5	4	6	0	3	0	1	0	1	3	3	4	1	1	149	102.5	0	34.4345	0	1	0	5	3	2	20	6	3	0.0823148	1	-0.0480851	150	904	13809	434.932	34	486	20	1	3	0	0
5.7	4.9	63.6	172.3	1	66	40	20	40	4	6	0	3	0	1	0	0	3	4	4	1	1	128.5	80	0	21.4233	1	0	0	5	3	2	20	6	3	0.0823148	1	9.66462	150	904	5544.8	434.932	50	501	20	1	3	0	0
											1													0		0					2	20	6	3	0.0823148	1		150	904				498	20	0
5.4	4.2	63.3	165.5	0	70	6	6	6	4	6	0	3	0	1	0	1	4	4	4	1	1	125.5	91	0	23.1104	1	1	1	5	5	2	20	6	3	0.0823148	1	0.296987	150	904	4593.09	434.932	38	492	20	1	5	0	1
6.9	4.4	86.1	161.1	0	55	20	10	20	5	4	0	3	0	1	0	1	3	4	3	1	0	144.5	99	0	33.1751	0	0	1	4.5	3	2	20	6	3	0.0823148	1	3.94558	150	904	9612.56	434.932	35	487	20	1	3	0	0
4.6	4.9	63.1	166.5	0	61	7	2	1	3	6	0	3	0	1	1	1	3	3	3	1	0	125.5	89.5	0	22.7615	1	1	1	4.5	6	2	20	6	3	0.0823148	1	-0.630123	150	904	8337.77	434.932	36	496	20	1	6	0	1
5.8	5.2	67.6	165.2	0	50	15	15	15	4	6	0	3	1	0	0	0	2	2	3	0	0	106.5	75	1	24.77	1	0	1	5	3	2	20	6	3	0.0823148	1	3.40264	150	904	13809	434.932	34	504	20	1	3	0	0
											1													0		0					2	20	6	3	0.0823148	1		150	904				497	20	0
4.5	4.2	73.2	172.5	0	62	4	5	5	5	6	0	2	0	1	0	1	2	2	3	0	0	132	73	0	24.5999	1	1	1	5.5	4	2	20	6	3	0.0823148	1	-0.16142	150	904	8337.77	434.932	36	495	20	1	4	0	0
6.5	4.8	85	180.5	1	57	7	4	2	4	6	0	3	0	1	0	1	2	2	2	0	0	119.5	79.5	0	26.0894	0	0	1	5	2	2	20	6	3	0.0823148	1	-0.280144	150	904	9466.35	434.932	48	500	20	1	2	0	0
5.5	4	78.6	162.1	0	68	4	4	4	5	6	0	3	0	1	1	1	2	2	2	0	0	181.5	92	0	29.9128	0	1	1	5.5	4	2	20	6	3	0.0823148	1	-0.393157	150	904	5937.92	434.932	37	505	20	1	4	0	0
4.6	5.1	84.4	172	0	41	6	6	6	5	6	0	3	1	0	1	0	1	1	1	0	0	128	94.5	0	28.5289	0	1	1	5.5	3	2	20	6	3	0.0823148	1	0.296987	150	904	17798	434.932	32	490	20	1	3	0	0
											1													0		0					2	20	6	3	0.0823148	1		150	904				489	20	0
10.2	5.4	85.5	177.5	1	73	6	6	6	5	6	0	2	0	1	1	1	3	4	3	1	0	189.5	93.5	0	27.1375	0	0	0	5.5	3	2	20	6	3	0.0823148	1	0.296987	150	904	4116.79	434.932	51	499	20	1	3	0	0
5.7	5.8	57.9	149.5	0	84	4	0	4	5	6	0	2	0	1	0	1	3	3	3	1	0	150	89	0	25.9058	0	0	0	5.5	2	2	20	6	3	0.0823148	1	-0.866124	150	904	7903.5	434.932	39	491	20	1	2	0	0
6	4	70.3	168.2	1	71	10	10	10	6	6	0	1	0	1	1	1	3	3	3	1	0	149	92	0	24.8487	1	0	0	6	4	2	20	6	3	0.0823148	1	1.67728	150	904	4116.79	434.932	51	493	20	1	4	0	0
8	5.4	63.6	147.9	0	70	4	4	4	2	3	0	3	0	1	0	0	2	2	3	0	0	101	69.5	1	29.0751	0	0	0	2.5	2	2	20	6	3	0.0823148	1	-0.393157	150	904	4593.09	434.932	38	502	20	1	2	0	0
5.1	4.1	70.5	175.9	1	67	25	10	25	6	6	0	3	0	1	0	1	3	3	4	1	1	133.5	87.5	0	22.7854	1	1	1	6	5	2	20	6	3	0.0823148	1	5.07974	150	904	5544.8	434.932	50	488	20	1	5	0	1
											1													0		0					2	21	2.4	3	0.0413183	1		150	904				513	21	0
				1	22	3	1	5	5	5	0	2	0	1	0	0	1	2	1	0	0								5		2	21	2.4	3	0.0413183	1	-0.747722	150	904	24706.9	528.655	41	519	21	1	1	0	0
5.6	4.5	84.9	161.5	0	35	1	1	3	1	6	0	2	0	1	0	0	2	3	2	0	0	113	81.5	0	32.5509	0	0	1	3.5	2	2	21	2.4	3	0.0413183	1	-1.20138	150	904	18651.6	528.655	31	530	21	1	2	0	0
											1													0		0					2	21	2.4	3	0.0413183	1		150	904				515	21	0
4.9	3.04	95.2	155.6	0	48	1	1	1	5	4	0	1	0	1	0	0	1	2	1	0	0	125	84	0	39.3204	0	1	0	4.5	2	2	21	2.4	3	0.0413183	1	-1.42837	150	904	21740.5	528.655	33	522	21	1	2	0	0
5.1	2.59	65.4	182.8	1	28	1	2	1	2	2	0	3	0	0	0	0	1	2	1	0	0	121.5	78	0	19.5716	1	1	1	2	3	2	21	2.4	3	0.0413183	1	-1.31013	150	904	21748.4	528.655	42	529	21	1	3	0	0
											1													0		0					2	21	2.4	3	0.0413183	1		150	904				508	21	0
4.9	4.3	120.7	167.7	0	26	2	2	2	6	6	0	2	1	0	0	0	1	2	1	0	0	120.5	91.5	0	42.9182	0	1	1	6	2	2	21	2.4	3	0.0413183	1	-1.0833	150	904	24119.4	528.655	29	514	21	1	2	0	0
6.1	2.59	113.4	180.9	0	39	1	1	6	3	5	0	3	0	1	0	0	1	1	1	0	0	135	92	0	34.6526	0	0	0	4	1	2	21	2.4	3	0.0413183	1	-0.860896	150	904	18651.6	528.655	31	507	21	1	1	0	0
5.2	3.04	88.7	174.3	1	44	5	5	5	5	6	0	2	0	1	1	0	1	1	1	0	0	125	91	0	29.1964	0	1	0	5.5	3	2	21	2.4	3	0.0413183	1	-0.0480851	150	904	17163.2	528.655	45	520	21	1	3	0	0
5.5	5.3	53.9	163.9	0	52	1	1	6	4	2	0	2	0	1	1	1	1	1	1	0	0	115	83.5	0	20.0646	1	1	0	3	4	2	21	2.4	3	0.0413183	1	-0.860896	150	904	13809	528.655	34	527	21	1	4	0	0
5.6	6.4	53.8	154	0	73	14	1	6	2	5	0	1	0	1		1	3	3	3	1	0	146.5	90	0	22.6851	1	0	0	3.5		2	21	2.4	3	0.0413183	1	0.612458	150	904	4593.09	528.655	38	510	21	1	3	0	0
5	4.07	57.7	159	0	18	0	4	0	2	2	0	2	0	1	0	0	1	2	1	0	0	111.5	70	1	22.8235	1	1	1	2	5	2	21	2.4	3	0.0413183	1	-1.30048	150	904	24727	528.655	27	516	21	1	5	0	1
											1													0		0					2	21	2.4	3	0.0413183	1		150	904				528	21	0
				0	59	1	1	1	5	1	0	2	1	0	1	0	2	3	2	0	0								3		2	21	2.4	3	0.0413183	1	-1.42837	150	904	9612.56	528.655	35	525	21	1	1	0	0
5.9	3.4	104.1	162.1	0	47	10	3	3	1	6	0	2	1	0	0	0	1	1	1	0	0	148.5	99.5	0	39.6173	0	0	1	3.5	1	2	21	2.4	3	0.0413183	1	0.0551146	150	904	21740.5	528.655	33	524	21	1	1	0	0
5.9	3.2	103.7	177.5	0	39	0	1	0	1	1	0	2	0	0	0	0	0	0	0	0	0	117	89	0	32.9141	0	0	1	1	1	2	21	2.4	3	0.0413183	1	-1.65521	150	904	18651.6	528.655	31	512	21	1	1	0	0
		56.1	171.8	1	56	3	3	3	2	2	0	2	0	1		1	2	2	3	0	0	119	89.5	0	19.0071	1			2		2	21	2.4	3	0.0413183	1	-0.73823	150	904	9466.35	528.655	48	511	21	1	2	0	0
5.8	4.08	63.9	183.2	1	61	2	2	3	5	6	0	1	0	1	0	0	0	0	0	0	0	122.5	71	0	19.0393	1	0	1	5.5	3	2	21	2.4	3	0.0413183	1	-0.969806	150	904	8017.33	528.655	49	517	21	1	3	0	0
6.4	5.5	99.6	166.8	0	41	3	5	5	2	4	0	3	0	1	0	1	3	4	3	1	0	124	92.5	0	35.7987	0	0	0	3	2	2	21	2.4	3	0.0413183	1	-0.274755	150	904	17798	528.655	32	521	21	1	2	0	0
											1													0		0					2	21	2.4	3	0.0413183	1		150	904				518	21	0
											1													0		0					2	21	2.4	3	0.0413183	1		150	904				523	21	0
12.1	3.01	115.4	180	1	65	10	10	10	3	1	0	1	0	1	1	1	4	4	4	1	1	168	111	0	35.6173	0	0	0	2	3	2	21	2.4	3	0.0413183	1	1.67728	150	904	5544.8	528.655	50	526	21	1	3	0	0
4.4	4.3	52.2	151	0	80	1	0	0	1	1	0	1	0	1		1						124	76.5	0	22.8937	1	0	0	1		2	21	2.4	3	0.0413183	1	-1.66011	150	904	7903.5	528.655	39	509	21	1	2	0	0
5.6	5.9	89.2	162.2	0	61	12	15	10	5	6	0	2	0	1	0	1	3	3	3	1	0	143.5	87.5	0	33.905	0	0	0	5.5	2	2	22	9	3	0.0311961	1	2.49516	149	904	8337.77	425.356	36	535	22	1	2	0	0
4.5	3.3	85	157	0	58	8	8	8	2	5	0	3	0	1	1	0	0	0	0	0	0	107.5	79	1	34.4842	0	1	1	3.5	5	2	22	9	3	0.0311961	1	0.987132	149	904	9612.56	425.356	35	536	22	1	5	0	1
5.3	4.9	97.1	161.4	0	55	3	3	4	5	5	0	3	0	1	0	0	1	1	1	0	0	127.5	81.5	0	37.2745	0	1	1	5	3	2	22	9	3	0.0311961	1	-0.624734	149	904	9612.56	425.356	35	541	22	1	3	0	0
6.5	7.8	82	164.8	0	45	4	4	6	3	6	0	2	0	1	0	0	0	0	1	0	0	109.5	85.5	0	30.1925	0	0	0	4.5	1	2	22	9	3	0.0311961	1	-0.166166	149	904	21740.5	425.356	33	547	22	1	1	0	0
5.2	4.7	48.2	153.8	0	50	3	1	1	5	4	0	3	0	1	0	0	2	3	2	0	0	114	76	1	20.3767	1	1	1	4.5	5	2	22	9	3	0.0311961	1	-1.2017	149	904	13809	425.356	34	537	22	1	5	0	1
5.1	4	84.1	183.9	1	31	5	5	7	3	5	0	3	0	1	1	0	2	2	3	0	0	141.5	81	0	24.8675	1	1	1	4	5	2	22	9	3	0.0311961	1	0.178906	149	904	17334.8	425.356	43	548	22	1	5	0	1
5.6	4.4	61.6	163.9	0	76	6	6	6	4	6	0	3	0	1	0	1	3	4	4	1	1	122	67.5	0	22.931	1	0	1	5	4	2	22	9	3	0.0311961	1	0.296987	149	904	7903.5	425.356	39	551	22	1	4	0	0
4.3	4	51	159	0	66	8	8	6	5	4	0	3	0	1	0	1	4	5	4	1	1	115.5	63	1	20.1733	1	1	1	4.5	6	2	22	9	3	0.0311961	1	0.760141	149	904	5937.92	425.356	37	545	22	1	6	0	1
											1													0		0					2	22	9	3	0.0311961	1		149	904				533	22	0
5.5	5	62.7	178.5	0	42	8	6	7	6	6	0	2	0	1	0	0	2	2	2	0	0	104	66	1	19.6785	1	1	1	6	5	2	22	9	3	0.0311961	1	0.637153	149	904	17798	425.356	32	544	22	1	5	0	1
5.3	4.7	56.4	165.5	1	64	6	6	5	4	4	0	2	0	1	0	1	4	4	5	1	1	112.5	69	1	20.5913	1	1	1	4	6	2	22	9	3	0.0311961	1	0.183492	149	904	8017.33	425.356	49	542	22	1	6	0	1
											1													0		0					2	22	9	3	0.0311961	1		149	904				553	22	0
											1													0		0					2	22	9	3	0.0311961	1		149	904				532	22	0
7.3	5.4	57	160.6	0	74	3	3	2	6	6	0	2	0	0	0	0	0	0	1	0	0	146.5	90	0	22.0996	1	0	0	6	1	2	22	9	3	0.0311961	1	-0.851726	149	904	4593.09	425.356	38	552	22	1	1	0	0
4.6	4	49.4	153	0	63	8	7	6	6	4	0	3	0	1		1	3	3	4	1	1	107	124	0	21.103	1	1	1	5		2	22	9	3	0.0311961	1	0.641899	149	904	8337.77	425.356	36	534	22	1	5	0	1
5.9	5.9	71	149.4	0	79	10	4	10	6	6	0		0	1	0	1	2	3	3	0	0	152	85.5	0	31.8095	0	0	0	6	1	2	22	9	3	0.0311961	1	0.967827	149	904	7903.5	425.356	39	543	22	1	1	0	0
5.1	5.3	73.5	160.7	0	43	10	10	10	6	6	0	3	0	1	1	0	1	1	1	0	0	135	89	0	28.4614	0	1	0	6	3	2	22	9	3	0.0311961	1	1.67728	149	904	17798	425.356	32	546	22	1	3	0	0
5.2	4.9	58.5	157.8	0	46	10	10	10	5	5	0	3	0	1	0	1	3	4	3	1	0	122.5	92.5	0	23.4932	1	1	1	5	5	2	22	9	3	0.0311961	1	1.67728	149	904	21740.5	425.356	33	539	22	1	5	0	1
5.6	5	50.9	163.5	0	66	6	5	4	4	2	0	3	0	1	0	1	3	4	4	1	1	102	65	1	19.0407	1	0	1	3	5	2	22	9	3	0.0311961	1	-0.048246	149	904	5937.92	425.356	37	540	22	1	5	0	1
6	5.9	72.4	173.5	1	73	5	2	4	3	6	0	3	0	1	1	0	1	1	2	0	0	115	70	0	24.0514	1	0	0	4.5	3	2	22	9	3	0.0311961	1	-0.516306	149	904	4116.79	425.356	51	549	22	1	3	0	0
10.1	5.1	66.9	143.1	0	74	6	0	6	3	3	0	1	0	1	1	0	2	2	2	0	0	114.5	56	0	32.6698	0	0	0	3	2	2	22	9	3	0.0311961	1	-0.412463	149	904	4593.09	425.356	38	550	22	1	2	0	0
5.5	4.2	63.7	169.9	0	69	5	6	6	4	4	0	3	0	1	0	1	3	3	3	1	0	96	57	1	22.0675	1	1	1	4	6	2	22	9	3	0.0311961	1	0.183652	149	904	5937.92	425.356	37	538	22	1	6	0	1
6.1	3.2	86.9	163.6	0	77	15	8	15	5	6	0	3	0	1	0	0	1	1	1	0	0	131	83.5	0	32.4678	0	0	0	5.5	1	2	22	9	3	0.0311961	1	2.57495	149	904	7903.5	425.356	39	554	22	1	1	0	0
											1													0		0					2	22	9	3	0.0311961	1		149	904				531	22	0
											1													0		0					2	23	1.6	2	0.2343	2		238	904				556	23	0
											1													0		0					2	23	1.6	2	0.2343	2		238	904				564	23	0
		65.6	161.2	0	31	2	2	2	6	6	0	2	0	1	0	0	1	2	2	0	0	120	80	0	25.2449	0			6		2	23	1.6	2	0.2343	2	-1.0833	238	904	19566.6	784.196	30	566	23	1	1	0	0
5.7	3.2	59.6	112.1	1	58	4	4	4	4	4	0	2	1	0	1	1	3	4	4	1	1	127	98	0	47.428	0	0	1	4	3	2	23	1.6	2	0.2343	2	-0.393157	238	904	9466.35	784.196	48	569	23	1	3	0	0
4.2	3.4	61	167.9	1	38	5	5	5	3	6	0	2	1	0	1	0	2	2	3	0	0	136	80.5	0	21.6386	1	1	1	4.5	4	2	23	1.6	2	0.2343	2	-0.0480851	238	904	15897.2	784.196	44	559	23	1	4	0	0
6.6	4	102.1	174.5	1	47	3	3	3	6	6	0	1	0	1	1	0	1	2	2	0	0	135	91	0	33.5301	0	0	1	6	3	2	23	1.6	2	0.2343	2	-0.73823	238	904	14988.4	784.196	46	577	23	1	3	0	0
4.2	4.6	59.1	150.6	0	62	6	6	6	2	6	0	2	0	1	1	0	2	2	3	0	0	127.5	74	0	26.0578	0	1	0	4	3	2	23	1.6	2	0.2343	2	0.296987	238	904	8337.77	784.196	36	565	23	1	3	0	0
											1													0		0					2	23	1.6	2	0.2343	2		238	904				555	23	0
9.6	4.5	74.8	166.3	0	63	3	3	3	6	6	0	2	0	1	0	0	1	1	1	0	0	141.5	87	0	27.0469	0	0	1	6	2	2	23	1.6	2	0.2343	2	-0.73823	238	904	8337.77	784.196	36	576	23	1	2	0	0
5.2	6.1	64.6	158.9	0	57	10	7	11	5	4	0	3	0	1	0	0	0	0	1	0	0	147	93.5	0	25.585	0	1	0	4.5	2	2	23	1.6	2	0.2343	2	1.43605	238	904	9612.56	784.196	35	575	23	1	2	0	0
											1													0		0					2	23	1.6	2	0.2343	2		238	904				572	23	0
4.8	3.9	48.8	154.3	0	22	3	3	0	2	6	0	3	1	0	0	0	1	1	1	0	0	119	90	0	20.4969	1	1	1	4	3	2	23	1.6	2	0.2343	2	-1.07872	238	904	26272.3	784.196	28	573	23	1	3	0	0
8.2	5.6	64.2	147	0	79	8	8	8	4	4	0	2	0	1	0	1	3	3	3	1	0	185.5	89	0	29.7098	0	0	0	4	2	2	23	1.6	2	0.2343	2	0.987132	238	904	7903.5	784.196	39	570	23	1	2	0	0
											1													0		0					2	23	1.6	2	0.2343	2		238	904				558	23	0
4.7	3.3	107.2	152.8	0	47	3	3	3	4	6	0	2	0	1	0	0	1	1	2	0	0	127	92	0	45.9143	0	1	1	5	3	2	23	1.6	2	0.2343	2	-0.73823	238	904	21740.5	784.196	33	579	23	1	3	0	0
5.3	4.3	113.9	160.1	0	49	15	15	15	6	4	0	3	0	1	1	0	0	0	1	0	0	115	80.5	0	44.4366	0	1	1	5	4	2	23	1.6	2	0.2343	2	3.40264	238	904	21740.5	784.196	33	578	23	1	4	0	0
5.4	4.9	86	155.1	0	59	3	3	3	2	4	0	2	0	1	0	1	2	2	2	0	0	122	82	0	35.7499	0	1	1	3	3	2	23	1.6	2	0.2343	2	-0.73823	238	904	9612.56	784.196	35	562	23	1	3	0	0
6.8	3.5	88.8	168	0	30	3	2	3	3	6	0	2	0	1	0	1	1	2	1	0	0	116	80.5	0	31.4626	0	0	1	4.5	2	2	23	1.6	2	0.2343	2	-0.856472	238	904	19566.6	784.196	30	567	23	1	2	0	0
4.6	2.59	51.4	153.8	0	45	5	5	5	5	6	0	1	0	1	0	1	2	2	3	0	0	107	69	1	21.7295	1	1	1	5.5	5	2	23	1.6	2	0.2343	2	-0.0480851	238	904	21740.5	784.196	33	568	23	1	5	0	1
4.9	6.9	81	182.9	1	57	10	10	10	3	6	0	2	0	1	1	1	1	2	1	0	0	134.5	91	0	24.2135	1	1	0	4.5	4	2	23	1.6	2	0.2343	2	1.67728	238	904	9466.35	784.196	48	571	23	1	4	0	0
											1													0		0					2	23	1.6	2	0.2343	2		238	904				560	23	0
5.6	4.6	72.7	176	1	24	3	3	3	6	6	0	3	0	1	1	1	2	3	3	0	0	107	67	1	23.4698	1	0	1	6	5	2	23	1.6	2	0.2343	2	-0.73823	238	904	24706.9	784.196	41	561	23	1	5	0	1
6.2	4.3	45.4	166	0	58	3	3	3	3	6	0	2	0	1	0	1	2	2	2	0	0	106	78	1	16.4755	0	0	1	4.5	3	2	23	1.6	2	0.2343	2	-0.73823	238	904	9612.56	784.196	35	563	23	1	3	0	0
15.4	6.3	73.1	167.6	0	55	5	5	5	3	6	0	2	0	1	1	1	3	4	4	1	1	158	103.5	0	26.0237	0	0	0	4.5	3	2	23	1.6	2	0.2343	2	-0.0480851	238	904	9612.56	784.196	35	557	23	1	3	0	0
5.8	6	90.7	169.6	0	52	6	6	6	3	6	0	2	0	1	1	0	2	2	2	0	0	143.5	98.5	0	31.5323	0	0	0	4.5	2	2	23	1.6	2	0.2343	2	0.296987	238	904	13809	784.196	34	574	23	1	2	0	0
6.2	4.6	66.3	174.9	1	51	10	10	10	3	4	0	3	0	1	0	0	1	1	2	0	0	117	86.5	0	21.6737	1	0	1	3.5	3	2	24	7.4	3	0.076308	1	1.67728	174	904	12017.7	538.118	47	581	24	1	3	0	0
5.4	4.2	57.6	172.5	1	37	5	5	5	3	6	0	2	0	1	0	0	3	4	3	1	0	135	92	0	19.3573	1	1	1	4.5	5	2	24	7.4	3	0.076308	1	-0.0480851	174	904	15897.2	538.118	44	602	24	1	5	0	1
6.5	5.8	51.4	156.4	0	73	4	4	4	1	4	0	1	0	1	0	1	3	3	4	1	1	132.5	71	0	21.0131	1	0	0	2.5	3	2	24	7.4	3	0.076308	1	-0.393157	174	904	4593.09	538.118	38	592	24	1	3	0	0
9.6	5.8	64.1	159.5	1	80	1	1	1	6	6	0	1	0	1	1	1	3	3	3	1	0	139	86	0	25.1963	0	0	0	6	3	2	24	7.4	3	0.076308	1	-1.42837	174	904	6889.63	538.118	52	604	24	1	3	0	0
											1													0		0					2	24	7.4	3	0.076308	1		174	904				588	24	0
6.3	6.3	79.4	166.5	0	58	1	4	1	1	4	0	3	0	1	1	1	1	1	1	0	0	132	91	0	28.6413	0	0	0	2.5	2	2	24	7.4	3	0.076308	1	-1.07365	174	904	9612.56	538.118	35	580	24	1	2	0	0
											1													0		0					2	24	7.4	3	0.076308	1		174	904				605	24	0
											1													0		0					2	24	7.4	3	0.076308	1		174	904				589	24	0
6	5.7	80.6	165.5	0	64	4	4	4	6	4	0	2	0	1	0							155	89	0	29.4265	0	0	0	5	1	2	24	7.4	3	0.076308	1	-0.393157	174	904	8337.77	538.118	36	585	24	1	1	0	0
5.9	5.5	86.3	174.8	0	46	2	2	2	2	6	0	3	0	1	0	1	2	2	3	0	0	113	78	1	28.2441	0	0	0	4	2	2	24	7.4	3	0.076308	1	-1.0833	174	904	21740.5	538.118	33	599	24	1	2	0	0
10.2	4	78.7	173.3	1	74	5	5	5	3	6	0	1	0	1	0	1	2	2	2	0	0	139	79	0	26.2046	0	0	0	4.5	1	2	24	7.4	3	0.076308	1	-0.0480851	174	904	4116.79	538.118	51	601	24	1	1	0	0
7.7	4.1	84.3	165.3	1	59	3	3	3	2	6	0	3	0	1	0	1	3	4	3	1	0	149.5	101	0	30.8519	0	0	0	4	2	2	24	7.4	3	0.076308	1	-0.73823	174	904	9466.35	538.118	48	597	24	1	2	0	0
5.6	4.2	91.6	181.5	1	23	7	7	7	3	5	0	3	0	1	0	0	0	0	1	0	0	134.5	75.5	0	27.8062	0	0	1	4	2	2	24	7.4	3	0.076308	1	0.64206	174	904	24706.9	538.118	41	595	24	1	2	0	0
4.8	2.9	60.7	158.4	0	52	3	5	7	4	4	0	3	0	1	1	0	3	3	3	1	0	132	86	0	24.1924	1	1	1	4	6	2	24	7.4	3	0.076308	1	-0.0477634	174	904	13809	538.118	34	598	24	1	6	0	1
5.5	3.2	71.5	182.8	1	20	4	4	4	2	6	0	3	0	1	1	1	1	2	2	0	0	120.5	69	0	21.397	1	1	1	4	5	2	24	7.4	3	0.076308	1	-0.393157	174	904	24706.9	538.118	41	594	24	1	5	0	1
5.5	2.7	64.6	159.2	0	77	10	10	10	3	4	0	1	0	1	0	0	2	2	2	0	0	149	101	0	25.4886	0	0	0	3.5		2	24	7.4	3	0.076308	1	1.67728	174	904	7903.5	538.118	39	591	24	1	1	0	0
4.7	4	93.2	168	1	23	6	5	6	5	6	0	3	0	1	0	0	1	1	1	0	0	123	73.5	0	33.0215	0	1	1	5.5	3	2	24	7.4	3	0.076308	1	0.178746	174	904	24706.9	538.118	41	590	24	1	3	0	0
6.4	4.9	55.3	164.7	1	100	12	0	12	3	2	0	1	0	1	0	1	2	2	2	0	0	168	84	0	20.3863	1	0	1	2.5	3	2	24	7.4	3	0.076308	1	0.948521	174	904	6889.63	538.118	52	600	24	1	3	0	0
											1													0		0					2	24	7.4	3	0.076308	1		174	904				603	24	0
6	5	55.4	156	0	77	8	4	5	2	3	0	1	0	1	0	1	3	3	3	1	0	131.5	71	0	22.7646	1	0	1	2.5	4	2	24	7.4	3	0.076308	1	0.173678	174	904	7903.5	538.118	39	596	24	1	4	0	0
											1													0		0					2	24	7.4	3	0.076308	1		174	904				582	24	0
											1													0		0					2	24	7.4	3	0.076308	1		174	904				593	24	0
5.6	3.4			0	95	3	3	3	1	1	0	1	0	1	0	0	2	2	2	0	0	138	81	0			0	1	1		2	24	7.4	3	0.076308	1	-0.73823	174	904	7903.5	538.118	39	586	24	1	2	0	0
5.2	5.4	69.6	179.1	1	37	6	2	3	6	6	0	2	0	1	1	0	0	0	0	0	0	122.5	89	0	21.6979	1	1	0	6	4	2	24	7.4	3	0.076308	1	-0.516467	174	904	15897.2	538.118	44	583	24	1	4	0	0
5.5	5.6	104	172.9	1	34	5	6	3	6	4	0	3	1	0	1	1	2	2	2	0	0	157	99	0	34.7891	0	1	0	5	2	2	24	7.4	3	0.076308	1	-0.156835	174	904	17334.8	538.118	43	587	24	1	2	0	0
11.6	6.4	89.5	153.4	0	59	5	5	5	3	6	0	2	0	1	1	1	2	2	3	0	0	166	105.5	0	38.034	0	0	0	4.5	2	2	24	7.4	3	0.076308	1	-0.0480851	174	904	9612.56	538.118	35	584	24	1	2	0	0
5.3	3.3	101.1	178.5	1	53	1	1	2	6	6	0	2	0	1	1	1	3	3	3	1	0	146	92.5	0	31.7303	0	1	1	6	5	2	25	0.95	1	0.117361	1	-1.31488	173	904	12017.7	576.181	47	617	25	1	5	0	1
4.8	4.7	75.6	175	0	20	5	3	0	1	2	0	2	0	1	0	0	1	1	1	0	0	105.5	71.5	1	24.6857	1	1	1	1.5	5	2	25	0.95	1	0.117361	1	-0.852047	173	904	26272.3	576.181	28	613	25	1	5	0	1
4.7	3.2	83.7	156.2	0	42	1	2	2	6	6	0	2	0	1	1	0	2	2	2	0	0	105	77	1	34.3055	0	1	1	6	5	2	25	0.95	1	0.117361	1	-1.19664	173	904	17798	576.181	32	622	25	1	5	0	1
											1													0		0					2	25	0.95	1	0.117361	1		173	904				616	25	0
10.4	3.6	81.7	151.4	0	70	10		4	4	5	0	2	0	1	1	1	2	2	2	0	0	128.5	79.5	0	35.6427	0	0	0	4.5	2	2	25	0.95	1	0.117361	1		173	904	4593.09	576.181	38	609	25	1	2	0	0
3.6	5.2	56.8	162.5	0	36	4	2	2	4	6	0	2	0	1	0	1	1	1	1	0	0	97	74	1	21.5101	1	1	1	5	5	2	25	0.95	1	0.117361	1	-0.856632	173	904	18651.6	576.181	31	626	25	1	5	0	1
											1													0		0					2	25	0.95	1	0.117361	1		173	904				627	25	0
5.1	4.5	85.6	169.5	0	18	10	10	10	4	6	0	3	0	1	0	0	1	2	1	0	0	104	53	1	29.7944	0	1	1	5	4	2	25	0.95	1	0.117361	1	1.67728	173	904	24727	576.181	27	615	25	1	4	0	0
4.3	2.59	68.2	164.4	0	50	5	5	5	1	4	0	2	0	1	1	0	1	1	1	0	0	130.5	84	0	25.2337	0	1	1	2.5	4	2	25	0.95	1	0.117361	1	-0.0480851	173	904	13809	576.181	34	607	25	1	4	0	0
6.2	4.2	52.8	169.7	1	23	2	5	2	5	3	0	2	1	0	0	1	2	3	2	0	0	119.5	78.5	1	18.3345	0	0	1	4	2	2	25	0.95	1	0.117361	1	-0.728577	173	904	24706.9	576.181	41	628	25	1	2	0	0
5.2	3.3	95.8	168.1	0	32	1	1	2	4	6	0	2	1	0	1	0	0	1	0	0	0	97	80	0	33.9024	0	1	1	5	3	2	25	0.95	1	0.117361	1	-1.31488	173	904	19566.6	576.181	30	629	25	1	3	0	0
											1													0		0					2	25	0.95	1	0.117361	1		173	904				614	25	0
											1													0		0					2	25	0.95	1	0.117361	1		173	904				611	25	0
4.7	3.4	88.6	174.6	0	36	1	1	1	5	6	0	2	0	1	1	0	2	2	2	0	0	126	87	0	29.0633	0	1	1	5.5	4	2	25	0.95	1	0.117361	1	-1.42837	173	904	18651.6	576.181	31	621	25	1	4	0	0
											1													0		0					2	25	0.95	1	0.117361	1		173	904				612	25	0
4.1	3.8	53.4	174.4	1	24	5	5	5	4	6	0	2	1	0	0	0	1	2	1	0	0	107.5	59	1	17.5569	0	1	1	5	3	2	25	0.95	1	0.117361	1	-0.0480851	173	904	24706.9	576.181	41	625	25	1	3	0	0
5.3	4.7	90.6	167.5	0	20	4	4	4	3	4	0	2	0	1	0	0	0	1	0	0	0	120.5	84.5	0	32.2923	0	1	1	3.5	3	2	25	0.95	1	0.117361	1	-0.393157	173	904	26272.3	576.181	28	623	25	1	3	0	0
											1													0		0					2	25	0.95	1	0.117361	1		173	904				618	25	0
5.8	4.3	60.6	174.5	1	41	3	3	3	5	5	0	2	1	0	1	1	3	3	3	1	0	128	90.5	0	19.9013	1	0	1	5	4	2	25	0.95	1	0.117361	1	-0.73823	173	904	17163.2	576.181	45	606	25	1	4	0	0
											1													0		0					2	25	0.95	1	0.117361	1		173	904				631	25	0
4.7	4.8	52	165.5	0	25	4	4	3	4	3	0	3	0	1	0	0	1	2	1	0	0	114.5	69.5	1	18.9849	1	1	1	3.5	5	2	25	0.95	1	0.117361	1	-0.506653	173	904	24119.4	576.181	29	633	25	1	5	0	1
5	4.3	81	173.9	1	31	4	3	5	3	6	0	2	0	1	1	1	2	2	2	0	0	132.5	84.5	0	26.7846	0	1	1	4.5	4	2	25	0.95	1	0.117361	1	-0.397903	173	904	17334.8	576.181	43	608	25	1	4	0	0
4.1	3.1	66.8	149.9	0	77	3	3	3	6	6	0	1	0	1	0	0	0	1	0	0	0	145.5	88	0	29.7285	0	1	0	6	2	2	25	0.95	1	0.117361	1	-0.73823	173	904	7903.5	576.181	39	632	25	1	2	0	0
7.4	2.8	65.1	164.4	0	43	1	1	1	5	6	0	1	1	0	0	1	1	1	1	0	0	100.5	76.5	1	24.0867	1	0	1	5.5	3	2	25	0.95	1	0.117361	1	-1.42837	173	904	17798	576.181	32	630	25	1	3	0	0
4.4	3.6	63.4	162.9	0	20	7	4	7	2	6	0	3	0	1	0	0	0	1	0	0	0	123	88	0	23.8917	1	1	1	4	4	2	25	0.95	1	0.117361	1	0.287335	173	904	26272.3	576.181	28	624	25	1	4	0	0
											1													0		0					2	25	0.95	1	0.117361	1		173	904				619	25	0
5.2	3.2	63.5	150.4	0	21	6	6	6	1	3	0	2	1	0	1	0	0	0	0	0	0	112	85.5	0	28.0723	0	1	1	2	3	2	25	0.95	1	0.117361	1	0.296987	173	904	26272.3	576.181	28	610	25	1	3	0	0
5.6	6.6	68.8	165.4	1	62	5	5	5	4	6	0	3	0	1	1	1	3	3	3	1	0	146.5	98.5	0	25.1488	0	0	0	5	3	2	25	0.95	1	0.117361	1	-0.0480851	173	904	8017.33	576.181	49	620	25	1	3	0	0
5.2		83.1	166.9	0	52	10	1	10	6	6	0	2	0	1	1	0	1	1	1	0	0	163.5	103	0	29.8324	0	1		6		2	26	0.9	1	0.363623	3	0.613102	279	904	13809	829.658	34	650	26	1	3	0	0
4.8	4.9	61.7	162.5	0	24	0	0	0	1	1	0	2	0	1	1	0	1	1	1	0	0	118	90.5	0	23.3657	1	1	1	1	5	2	26	0.9	1	0.363623	3	-1.77345	279	904	26272.3	829.658	28	645	26	1	5	0	1
7.5	4.4	176.4	170.3	0	41	5	5	5	1	4	0	2	0	1	1	0	0	0	0	0	0	160.5	100.5	0	60.8232	0	0	1	2.5	3	2	26	0.9	1	0.363623	3	-0.0480851	279	904	17798	829.658	32	646	26	1	3	0	0
5.3	4.2	101.2	168.1	1	20	8	8	8	6	6	0		0	1	1	0	0	0	0	0	0	126	77	0	35.8134	0	1	1	6	4	2	26	0.9	1	0.363623	3	0.987132	279	904	24706.9	829.658	41	637	26	1	4	0	0
5.1	6.1	88.7	183.1	1	35	10	4	3	3	6	0	3	0	1	1	0	2	3	2	0	0	123	54.5	0	26.4574	0	1	0	4.5	3	2	26	0.9	1	0.363623	3	0.173356	279	904	15897.2	829.658	44	638	26	1	3	0	0
5.3	4.4	58	187.9	1	68	4	3	4	6	1	0	1	1	0	0	1	2	3	2	0	0	140	82	0	16.4276	0	1	1	3.5	2	2	26	0.9	1	0.363623	3	-0.511399	279	904	5544.8	829.658	50	658	26	1	2	0	0
5.4	4.7	118	163.7	0	28	2	2	2	2	6	0	2	0	1	0	0	1	1	1	0	0	134.5	88.5	0	44.0336	0	1	1	4	3	2	26	0.9	1	0.363623	3	-1.0833	279	904	24119.4	829.658	29	636	26	1	3	0	0
5.5	4.3	52.9		0	21	0	1	2	2	4	0	3	0	1	1	0	1	1	1	0	0	100	64	1			1	1	3		2	26	0.9	1	0.363623	3	-1.42821	279	904	26272.3	829.658	28	655	26	1	5	0	1
5	3.8	54.3	168.9	0	17	3	3	3	6	6	0	2	0	1	0	0	0	0	0	0	0	105	59	1	19.0345	1	1	1	6	5	2	26	0.9	1	0.363623	3	-0.73823	279	904	24727	829.658	27	656	26	1	5	0	1
5.3	3.6	52.4	140.5	0	32	10	10	10	6	6	0	2	0	1	0	0	1	2	1	0	0	121.5	72	0	26.5448	0	1	1	6	3	2	26	0.9	1	0.363623	3	1.67728	279	904	19566.6	829.658	30	649	26	1	3	0	0
5.9	4	75	163.9	1	22	30	0	10	1	6	0	2	1	0	0	0	1	2	1	0	0	119.5	51.5	1	27.9192	0	0	1	3.5	2	2	26	0.9	1	0.363623	3	2.76156	279	904	24706.9	829.658	41	651	26	1	2	0	0
5.5	4.3	82.8	168.5	0	44	6	3	4	6	1	0	2	0	1	1	1	3	3	3	1	0	153.5	97.5	0	29.1629	0	1	1	3.5	5	2	26	0.9	1	0.363623	3	-0.284729	279	904	17798	829.658	32	648	26	1	5	0	1
											1													0		0					2	26	0.9	1	0.363623	3		279	904				643	26	0
5.1	2.59	108.2	170.5	0	46	6	2	4	6	6	0	2	0	1	1	0	0	0	0	0	0	125	73.5	0	37.2202	0	1	1	6	4	2	26	0.9	1	0.363623	3	-0.402971	279	904	21740.5	829.658	33	642	26	1	4	0	0
											1													0		0					2	26	0.9	1	0.363623	3		279	904				657	26	0
											1													0		0					2	26	0.9	1	0.363623	3		279	904				639	26	0
9.7	2.7	77.9	152.8	0	38	2	1	1	6	6	0	2	0	1	0	0	1	2	1	0	0	148.5	99.5	0	33.365	0	0	1	6	2	2	26	0.9	1	0.363623	3	-1.31504	279	904	18651.6	829.658	31	640	26	1	2	0	0
5	3.5	73.5	165.5	0	39	5	3	5	1	6	0	2	0	1	1	0	0	1	0	0	0	146.5	104	0	26.8344	0	1	1	3.5	4	2	26	0.9	1	0.363623	3	-0.284568	279	904	18651.6	829.658	31	641	26	1	4	0	0
5.4	4.4	78.8	172.3	0	31	9	10		5	6	0	2	0	1	1	0	1	1	1	0	0	119	75	1	26.5433	0	1	1	5.5	5	2	26	0.9	1	0.363623	3		279	904	19566.6	829.658	30	654	26	1	5	0	1
											1													0		0					2	26	0.9	1	0.363623	3		279	904				634	26	0
											1													0		0					2	26	0.9	1	0.363623	3		279	904				644	26	0
4.3	3.3	78.5	161.2	0	17	10	6	2	6	6	0	2	0	1	0	0	1	1	1	0	0	123	68	0	30.2092	0	1	1	6	3	2	26	0.9	1	0.363623	3	0.296344	279	904	24727	829.658	27	635	26	1	3	0	0
5.1	4.5	82.8	175.1	1	31	5	3	3	4	6	0	2	1	0	0	0	0	1	0	0	0	131.5	86.5	0	27.0059	0	1	1	5	2	2	26	0.9	1	0.363623	3	-0.51156	279	904	17334.8	829.658	43	653	26	1	2	0	0
6.2	5.3	45.1	147.9	0	86	10	10	10	6	1	0	1	0	1	0	1	2	2	2	0	0	166.5	98.5	0	20.6177	1	0	0	3.5	2	2	26	0.9	1	0.363623	3	1.67728	279	904	7903.5	829.658	39	647	26	1	2	0	0
12.3	2.59	59	164.7	1	74	20	20	5	6	6	0	3	1	0	0	1	2	2	2	0	0	176.5	93.5	0	21.7503	1	0	1	6	2	2	26	0.9	1	0.363623	3	3.42556	279	904	4116.79	829.658	51	652	26	1	2	0	0
4.6	2.7	68.4	169.3	0	45	5	5	5	5	3	0	2	0	1	1	1	1	1	1	0	0	120	86	0	23.8639	1	1	1	4	5	2	27	0.8	1	0.331402	3	-0.0480851	255	904	21740.5	818.953	33	667	27	1	5	0	1
4.1	3.2	76.3	161.2	0	38	0	0	0	1	6	0	2	1	0	1	1	2	2	2	0	0	147.5	106.5	0	29.3626	0	1	1	3.5	3	2	27	0.8	1	0.331402	3	-1.77345	255	904	18651.6	818.953	31	671	27	1	3	0	0
											1													0		0					2	27	0.8	1	0.331402	3		255	904				682	27	0
6.3	2.9	80.3	167.5	0	77	3	3	3	6	4	0	1	0	1	0	1	3	3	3	1	0	170	102	0	28.6211	0	0	0	5	2	2	27	0.8	1	0.331402	3	-0.73823	255	904	7903.5	818.953	39	679	27	1	2	0	0
											1													0		0					2	27	0.8	1	0.331402	3		255	904				677	27	0
4.8	4.1	69.9	160.8	1	34	3	3	4	4	6	0	1	1	0	0	0	1	2	1	0	0	125	82	0	27.0337	0	1	1	5	2	2	27	0.8	1	0.331402	3	-0.624734	255	904	17334.8	818.953	43	674	27	1	2	0	0
5.1	3.5	86.2	158.3	0	36	2	2	2	6	4	0	3	0	1	1	0	1	1	1	0	0	118	86	0	34.399	0	1	1	5	4	2	27	0.8	1	0.331402	3	-1.0833	255	904	18651.6	818.953	31	676	27	1	4	0	0
5	4.2	62.2	177.2	1	31	2	2	2	3	5	0	2	1	0	1	0	2	2	2	0	0	114.5	72	1	19.809	1	1	1	4	5	2	27	0.8	1	0.331402	3	-1.0833	255	904	17334.8	818.953	43	668	27	1	5	0	1
12.3	4.5	80.1	174.9	0	46	2	2	2	1	6	0	2	0	1	0	1	1	1	1	0	0	149.5	96.5	0	26.185	0	0	1	3.5	2	2	27	0.8	1	0.331402	3	-1.0833	255	904	21740.5	818.953	33	670	27	1	2	0	0
											1													0		0					2	27	0.8	1	0.331402	3		255	904				659	27	0
4.2	2.9	87.3	175.5	0	27	3	3	3	6	6	0	3	0	1	1	0	1	2	1	0	0	111.5	71.5	1	28.3439	0	1	1	6	5	2	27	0.8	1	0.331402	3	-0.73823	255	904	24119.4	818.953	29	681	27	1	5	0	1
5.2	2.6	54.9	162.4	1	64	3	3	3	4	4	0	2	0	1	0	1	1	1	1	0	0	158.5	97	0	20.8161	1	1	1	4	4	2	27	0.8	1	0.331402	3	-0.73823	255	904	8017.33	818.953	49	665	27	1	4	0	0
											1													0		0					2	27	0.8	1	0.331402	3		255	904				684	27	0
											1													0		0					2	27	0.8	1	0.331402	3		255	904				672	27	0
5.1	4.7	49.9	170.5	1	75	0	0	0	1	1	0	1	0	1	1	1	3	3	3	1	0	124	80.5	0	17.1653	0	1	0	1	4	2	27	0.8	1	0.331402	3	-1.77345	255	904	6889.63	818.953	52	680	27	1	4	0	0
5.6	5.1	118.5	177.5	0	55	10	1	10	5	4	0	2	0	1	1	1	1	1	1	0	0	116	82.5	0	37.6116	0	0	1	4.5	3	2	27	0.8	1	0.331402	3	0.613102	255	904	9612.56	818.953	35	662	27	1	3	0	0
5.4	3.9	75.7	163.5	0	73	5	5	5	5	5	0	1	0	1	0	0	2	2	2	0	0	147.5	88.5	0	28.3179	0	0	0	5		2	27	0.8	1	0.331402	3	-0.0480851	255	904	4593.09	818.953	38	675	27	1	1	0	0
5.7	4	106.3	177.5	1	70	2	0	2	1	4	0	1	0	1	0	0	1	1	1	0	0	204.5	110	0	33.7393	0	0	1	2.5	2	2	27	0.8	1	0.331402	3	-1.31979	255	904	4116.79	818.953	51	678	27	1	2	0	0
5.1	6.4	157.2		1	45	1	1	1	6	5	0	1	1	0	1	1	1	1	1	0	0	136	92	0			1	0	5.5		2	27	0.8	1	0.331402	3	-1.42837	255	904	14988.4	818.953	46	664	27	1	2	0	0
5.4	4.3	85	160.4	0	44	8	8	8	6	6	0	2	0	0	1	1	4	4	4	1	1	117	76	1	33.0377	0	1	1	6	5	2	27	0.8	1	0.331402	3	0.987132	255	904	17798	818.953	32	666	27	1	5	0	1
6.3	3.5	80.3	177	1	57	6	6	3	6	2	0	2	1	0	1	1	3	3	3	1	0	141.5	81.5	0	25.6312	0	0	1	4	3	2	27	0.8	1	0.331402	3	-0.0435001	255	904	9466.35	818.953	48	663	27	1	3	0	0
6.3	3.7	79.3	156.1	0	21	5	5	5	4	6	0	3	0	1	0	0	1	1	1	0	0	118.5	82	0	32.5437	0	0	1	5	2	2	27	0.8	1	0.331402	3	-0.0480851	255	904	26272.3	818.953	28	660	27	1	2	0	0
5.4	5.4	51.5	159.3	0	55	0	1	1	1	6	0	1	1	0	1	1	2	2	2	0	0	112.5	80	0	20.2944	1	1	0	3.5	3	2	27	0.8	1	0.331402	3	-1.54171	255	904	9612.56	818.953	35	673	27	1	3	0	0
3.9	3.2	66.1	165	0	27	3	3	3	5	4	0	3	0	1	1	0	1	1	1	0	0	118.5	73	1	24.2792	1	1	1	4.5	6	2	27	0.8	1	0.331402	3	-0.73823	255	904	24119.4	818.953	29	661	27	1	6	0	1
5.1	5.3	62.3	173.4	1	49	2	2	2	3	5	0	2	0	1	0	0	1	2	1	0	0	152.5	105	0	20.72	1	1	0	4	3	2	27	0.8	1	0.331402	3	-1.0833	255	904	14988.4	818.953	46	669	27	1	3	0	0
											1													0		0					2	27	0.8	1	0.331402	3		255	904				685	27	0
											1													0		0					2	27	0.8	1	0.331402	3		255	904				683	27	0
6.3	4.5	83.7	169	0	56	1	1	3	6	6	0	2	0	1	0	0	1	1	1	0	0	121.5	82	0	29.3057	0	0	1	6	2	2	28	0.95	1	0.358778	3	-1.20138	159	904	9612.56	416.078	35	702	28	1	2	0	0
4.6	4.2	77.8	159.6	0	43	3	3	3	2	6	0	2	0	1	0	0	1	1	1	0	0	118.5	76	1	30.5432	0	1	1	4	4	2	28	0.95	1	0.358778	3	-0.73823	159	904	17798	416.078	32	697	28	1	4	0	0
5.1	5.1	58	170.6	1	48	4	4	4	1	6	0	2	1	0	1	1	3	3	3	1	0	122.5	73	0	19.9283	1	1	1	3.5	5	2	28	0.95	1	0.358778	3	-0.393157	159	904	14988.4	416.078	46	687	28	1	5	0	1
5	5.1	85.5	167.3	1	63	10	10	10	3	6	0	1	1	0	0	1	3	4	3	1	0	196	123.5	0	30.5474	0	1	1	4.5	3	2	28	0.95	1	0.358778	3	1.67728	159	904	8017.33	416.078	49	694	28	1	3	0	0
5.5	4	173.9		0	38	1	0	0	6	6	0	2	0	1	0	0	1	1	1	0	0	116.5	70.5	1			1	1	6		2	28	0.95	1	0.358778	3	-1.66011	159	904	18651.6	416.078	31	690	28	1	4	0	0
5.2	4.4	69.8	159.5	0	36	2	2	2	6	6	0	2	1	0	0	0	1	1	1	0	0	97.5	62	1	27.4368	0	1	1	6	3	2	28	0.95	1	0.358778	3	-1.0833	159	904	18651.6	416.078	31	699	28	1	3	0	0
											1													0		0					2	28	0.95	1	0.358778	3		159	904				698	28	0
8.4	4.6	81.4	169.8	0	61	7	7	1	1	1	0	2	0	1	0	0	3	3	3	1	0	182.5	98.5	0	28.2325	0	0	1	1	3	2	28	0.95	1	0.358778	3	-0.038915	159	904	8337.77	416.078	36	695	28	1	3	0	0
5.6	3.1	76.3	163	1	74	7	10	3	1	3	0	1	0	1	1	0	1	1	1	0	0	207	101	0	28.7177	0	0	1	2	3	2	28	0.95	1	0.358778	3	0.542802	159	904	4116.79	416.078	51	686	28	1	3	0	0
5.3	4.4	81.5	152.5	0	71	10	6	4	2	6	0	1	0	1	1	0	0	0	0	0	0	168.5	81	0	35.0443	0	1	0	4	3	2	28	0.95	1	0.358778	3	0.523335	159	904	4593.09	416.078	38	705	28	1	3	0	0
12.7	3.5	67.3	167.4	1	78	7	4	3	3	6	0	2	1	0	1	0	2	2	2	0	0	144.5	91	0	24.0162	1	0	1	4.5	3	2	28	0.95	1	0.358778	3	-0.166649	159	904	6889.63	416.078	52	703	28	1	3	0	0
5.6	3.5	60.3	164.1	0	22	3	3	3	4	6	0	3	0	1	0	1	1	1	1	0	0	130.5	85.5	0	22.3924	1	0	1	5	3	2	28	0.95	1	0.358778	3	-0.73823	159	904	26272.3	416.078	28	704	28	1	3	0	0
5.1	4.9	72.7	159.1	0	21	5	5	5	4	6	0	3	0	1	1	1	3	4	3	1	0	121.5	75.5	0	28.7206	0	1	1	5	5	2	28	0.95	1	0.358778	3	-0.0480851	159	904	26272.3	416.078	28	706	28	1	5	0	1
6.3	4.1	60.3	152.5	0	75	6	6	5	6	6	0	1	0	1	0	1	3	3	3	1	0	165	76.5	0	25.9285	0	0	0	6	2	2	28	0.95	1	0.358778	3	0.183492	159	904	7903.5	416.078	39	696	28	1	2	0	0
											1													0		0					2	28	0.95	1	0.358778	3		159	904				693	28	0
5.5	5.2	44.1	154.8	0	68	10	10	9	5	6	0	1	0	1	0	0	0	0	0	0	0	145	90	0	18.4033	0	1	1	5.5	3	2	28	0.95	1	0.358778	3	1.56378	159	904	5937.92	416.078	37	691	28	1	3	0	0
5.2	4.4	48.7	170	1	49	2	2	2	6	6	0	1	1	0	1	0	1	1	1	0	0	120	85	0	16.8512	0	1	1	6	3	2	28	0.95	1	0.358778	3	-1.0833	159	904	14988.4	416.078	46	692	28	1	3	0	0
5.1	5.1	87.2	174	1	34	10	10	10	3	6	0	2	0	1		1	3	3	3	1	0	127	81	0	28.8017	0	1	1	4.5		2	28	0.95	1	0.358778	3	1.67728	159	904	17334.8	416.078	43	707	28	1	4	0	0
5.3	6.3	91.6	165.2	0	74	2	2	2	6	6	0	1	0	1	0	1	3	3	3	1	0	126	71	0	33.5641	0	1	0	6	3	2	28	0.95	1	0.358778	3	-1.0833	159	904	4593.09	416.078	38	700	28	1	3	0	0
4.3	2.59	71.5	151.6	0	68	2	2	3	3	6	0	3	0	1	0	1	4	4	4	1	1	164	97.5	0	31.1105	0	1	1	4.5	4	2	28	0.95	1	0.358778	3	-0.969806	159	904	5937.92	416.078	37	689	28	1	4	0	0
5	2.8	43.4	160.9	0	32	1	1	1	5	5	0	2	0	1	0	0	1	1	1	0	0	115	73	1	16.764	0	1	1	5	4	2	28	0.95	1	0.358778	3	-1.42837	159	904	19566.6	416.078	30	701	28	1	4	0	0
5.5	2.59	75.5	179.4	1	59	3	4	5	6	4	0	1	0	1		0	1	1	1	0	0	134.5	82	0	23.4586	1	1	1	5		2	28	0.95	1	0.358778	3	-0.392997	159	904	9466.35	416.078	48	688	28	1	4	0	0
											1													0		0					2	29	2.8	3	0.108109	1		129	904				721	29	0
5.5	3.2	54.3	159.7	0	32	5	0	1	3	2	0	2	0	1	0	0	1	1	1	0	0	99.5	71	0	21.2907	1	1	0	2.5	3	2	29	2.8	3	0.108109	1	-1.09328	129	904	19566.6	767.211	30	723	29	1	3	0	0
4.9	4.6	61.6	154	0	44	20	2	6	3	4	0	3	0	1	0	0	1	1	1	0	0	128	86	0	25.974	0	1	0	3.5	2	2	29	2.8	3	0.108109	1	1.41071	129	904	17798	767.211	32	720	29	1	2	0	0
4.3	3.02	80.6	161.8	0	27	2	2	3	3	5	0	3	0	1	1	0	3	3	3	1	0	110.5	67	1	30.7878	0	1	1	4	6	2	29	2.8	3	0.108109	1	-0.969806	129	904	24119.4	767.211	29	716	29	1	6	0	1
4.8	5.04	62.8	155.9	0	72	2	0	5	5	6	0	1	0	1	0	1	2	2	2	0	0	129	78	0	25.8385	0	1	0	5.5	2	2	29	2.8	3	0.108109	1	-0.979298	129	904	4593.09	767.211	38	709	29	1	2	0	0
											1													0		0					2	29	2.8	3	0.108109	1		129	904				712	29	0
5.1	2.7	78	168.6	1	70	20	20	3	5	6	0	3	0	1	0	1	1	1	1	0	0	141	88.5	0	27.4397	0	1	1	5.5	3	2	29					3.19857	129	904	4116.79	639.342	51	727	29	1	3	0	0
		104.6	154.5	0	62	4	3	3	2	3	0	1	0	1	0	1	1	1	1	0	0	144	88.5	0	43.8202	0	0		2.5		2	29					-0.624895	129	904	8337.77	639.342	36	728	29	1	1	0	0
5.4	4.06	93.4	169.6	1	56	5	3	5	3	5	0	3	0	1	0	1	3	3	3	1	0	141.5	88	0	32.471	0	1	1	4	4	2	29	2.8	3	0.108109	1	-0.284568	129	904	9466.35	767.211	48	725	29	1	4	0	0
4.9	2.6	61.5	174.4	0	52	2	2	2	2	3	0	3	0	1	0	1	2	2	2	0	0	116	81.5	0	20.22	1	1	1	2.5	4	2	29	2.8	3	0.108109	1	-1.0833	129	904	13809	767.211	34	717	29	1	4	0	0
				1	59	6	8	20	4	2	0	2	0	1	0	1	3	3	3	1	0								3		2	29	2.8	3	0.108109	1	2.12241	129	904	9466.35	767.211	48	710	29	1	2	0	0
5.2	2.7	58.6	160.3	1	45	4	1	1	1	6	0	3	1	0	1	1	2	3	2	0	0	121.5	86.5	0	22.805	1	1	1	3.5	4	2	29					-1.08837	129	904	14988.4	639.342	46	726	29	1	4	0	0
											1													0		0					2	29	2.8	3	0.108109	1		129	904				719	29	0
5.6	2.59	48.4	156.2	0	20	0	2	2	1	4	0	2	0	0	0	0	0	1	0	0	0	113	94	0	19.8373	1	0	1	2.5	2	2	29	2.8	3	0.108109	1	-1.30997	129	904	26272.3	767.211	28	718	29	1	2	0	0
1.4	4.7	78.2	159.6	0	53	5	3	3	6	6	0	2	0	1	0	1	3	3	3	1	0	141	71	0	30.7002	0	0	1	6		2	29	2.8	3	0.108109	1	-0.51156	129	904	13809	767.211	34	714	29	1	3	0	0
4.2	3.06	65.8	186	1	24	8	1	1	4	1	0	3	0	1	0	0	2	2	2	0	0	116	68	1	19.0195	1	1	1	2.5	5	2	29	2.8	3	0.108109	1	-0.63503	129	904	24706.9	767.211	41	713	29	1	5	0	1
6.2	4	95.5	185.7	1	47	4	1	3	3	5	0	3	0	1	1	0	2	2	2	0	0	136	81	0	27.6936	0	0	1	4	3	2	29	2.8	3	0.108109	1	-0.861378	129	904	14988.4	767.211	46	724	29	1	3	0	0
											1													0		0					2	29	2.8	3	0.108109	1		129	904				708	29	0
3.6	2.59	62.7	155	0	59	1	1	1	6	6	0	1	0	1	0	1	3	3	4	1	1	140.5	79.5	0	26.0978	0	1	1	6	4	2	29	2.8	3	0.108109	1	-1.42837	129	904	9612.56	767.211	35	715	29	1	4	0	0
											1													0		0					2	29	2.8	3	0.108109	1		129	904				711	29	0
											1													0		0					2	29	2.8	3	0.108109	1		129	904				722	29	0
											1													0		0					2	30	0.8	1	0.331402	3		122	904				730	30	0
											1													0		0					2	30	0.8	1	0.331402	3		122	904				753	30	0
5.7	3.2	75.7	166.6	1	58	3	3	3	2	4	0	2	0	1	0	0	1	1	1	0	0	143.5	97	0	27.2738	0	0	1	3	2	2	30	0.8	1	0.331402	3	-0.73823	122	904	9466.35	377.301	48	752	30	1	2	0	0
5	3.2	52.3	168.1	0	32	6	0	6	6	6	0	2	0	1	1	0	1	1	1	0	0	99	67	1	18.5083	1	1	1	6	6	2	30	0.8	1	0.331402	3	-0.412463	122	904	19566.6	377.301	30	754	30	1	6	0	1
5.3	5	110.8	165.2	0	73	0	0	0	2	2	0	1	0	1	0	1	3	3	3	1	0	140	91	0	40.5994	0	1	0	2	3	2	30	0.8	1	0.331402	3	-1.77345	122	904	4593.09	377.301	38	734	30	1	3	0	0
5.2	3.8	74	161	0	42	3	0	3	1	5	0	2	0	1	0	1	2	2	2	0	0	122.5	91.5	0	28.5483	0	1	1	3	3	2	30	0.8	1	0.331402	3	-1.09295	122	904	17798	377.301	32	741	30	1	3	0	0
4.7	5.3	81.9	155.9	0	51	5	5	3	6	6	0	2	0	1	1	0	1	2	1	0	0	165	108	0	33.697	0	1	0	6	3	2	30	0.8	1	0.331402	3	-0.275077	122	904	13809	377.301	34	736	30	1	3	0	0
4.8	2.59	74.8	186.3	1	28	1	1	1	6	6	0	2	0	1	0	0	1	1	1	0	0	115.5	75.5	1	21.5514	1	1	1	6	5	2	30	0.8	1	0.331402	3	-1.42837	122	904	21748.4	377.301	42	739	30	1	5	0	1
5.1	3.3	48.6	161.1	1	65	8	8	8	6	6	0	1	1	0	1	1	3	3	3	1	0	142	89.5	0	18.726	1	1	1	6	5	2	30	0.8	1	0.331402	3	0.987132	122	904	5544.8	377.301	50	748	30	1	5	0	1
4.3	4.1	76.3	152.1	0	77	2	2	2	6	3	0	1	0	1	0	1	3	3	3	1	0	181.5	97	0	32.9812	0	0	0	4.5		2	30	0.8	1	0.331402	3	-1.0833	122	904	7903.5	377.301	39	729	30	1	2	0	0
											1													0		0					2	30	0.8	1	0.331402	3		122	904				733	30	0
											1													0		0					2	30	0.8	1	0.331402	3		122	904				732	30	0
9.6	2.8	80.1	171.7	0	71	5	5	5	5	4	0	1	0	1	0	1	3	3	3	1	0	153.5	80	0	27.1701	0	0	0	4.5	2	2	30	0.8	1	0.331402	3	-0.0480851	122	904	4593.09	377.301	38	750	30	1	2	0	0
6.1	4.1	93.6	190.3	1	34	1	1	1	6	6	0	2	0	1	1	0	2	2	2	0	0	133.5	84	0	25.8463	0	0	1	6	3	2	30	0.8	1	0.331402	3	-1.42837	122	904	17334.8	377.301	43	745	30	1	3	0	0
5.7	4.6	92.8	178.9	0	47	4	4	4	2	4	0	2	0	1	0	0	1	2	1	0	0	139	95.5	0	28.9953	0	0	1	3	2	2	30	0.8	1	0.331402	3	-0.393157	122	904	21740.5	377.301	33	746	30	1	2	0	0
5.1	4.5	82.1	161.9	0	37	8	8	8	6	6	0	2	0	1	1	1	4	5	4	1	1	112	71.5	1	31.322	0	1	1	6	6	2	30	0.8	1	0.331402	3	0.987132	122	904	18651.6	377.301	31	735	30	1	6	0	1
6.1	2.6	55.9	167.9	1	77	6	0	6	6	6	0	1	0	1	0	1	3	3	3	1	0	125	78	0	19.8294	1	0	1	6	4	2	30	0.8	1	0.331402	3	-0.412463	122	904	6889.63	377.301	52	749	30	1	4	0	0
12.1	4.3	89.9	164.9	0	66	10	10	10	4	4	0	2	0	1	0	0	3	3	3	1	0	132.5	85	0	33.0612	0	0	0	4	2	2	30	0.8	1	0.331402	3	1.67728	122	904	5937.92	377.301	37	731	30	1	2	0	0
6.3	4.6	64.7	186.2	1	54	20	20	20	3	6	0	2	1	0	1	1	1	2	1	0	0	131.5	80	0	18.6614	1	0	1	4.5	3	2	30	0.8	1	0.331402	3	5.128	122	904	12017.7	377.301	47	737	30	1	3	0	0
4.9	5.7	57.9	166.7	0	42	3	3	3	3	3	0	2	0	1	0	1	3	3	3	1	0	105	77	1	20.8357	1	1	0	3	5	2	30	0.8	1	0.331402	3	-0.73823	122	904	17798	377.301	32	743	30	1	5	0	1
4.8	3.7	59.2	176	1	22	5	5	5	4	6	0	3	0	1	1	1	1	1	1	0	0	128.5	71	0	19.1116	1	1	1	5	5	2	30	0.8	1	0.331402	3	-0.0480851	122	904	24706.9	377.301	41	742	30	1	5	0	1
											1													0		0					2	30	0.8	1	0.331402	3		122	904				740	30	0
5.3	4.1	100.2	177.3	1	58	5	5	5	1	2	0	2	0	1	0	1	1	1	1	0	0	165.5	97	0	31.875	0	1	1	1.5	3	2	30	0.8	1	0.331402	3	-0.0480851	122	904	9466.35	377.301	48	747	30	1	3	0	0
4.6	4.6	136.2	173.2	0	28	1	1	1	3	4	0	2	1	0	0	0	0	0	0	0	0	117	81.5	0	45.4027	0	1	1	3.5	2	2	30	0.8	1	0.331402	3	-1.42837	122	904	24119.4	377.301	29	744	30	1	2	0	0
6.1	5.1	63.8	172.5	1	76	5	5	5	6	6	0	1	0	1	0	1	2	2	2	0	0	167	94.5	0	21.4409	1	0	1	6	3	2	30	0.8	1	0.331402	3	-0.0480851	122	904	6889.63	377.301	52	738	30	1	3	0	0
											1													0		0					2	30	0.8	1	0.331402	3		122	904				751	30	0
5.6	4	58.5	170.6	1	71	12	2	12	6	1	0	1	0	1	0	0	2	3	2	0	0	176.5	107	0	20.1001	1	0	1	3.5	3	2	31	0.6	1	0.390821	3	1.185	265	904	4116.79	756.505	51	765	31	1	3	0	0
4.4	3.3	61	162.3	1	61	12	12	12	6	5	0	2	1	0	0	1	1	1	1	0	0	111.5	78.5	1	23.1576	1	1	1	5.5	4	2	31	0.6	1	0.390821	3	2.36742	265	904	8017.33	756.505	49	757	31	1	4	0	0
											1													0		0					2	31	0.6	1	0.390821	3		265	904				774	31	0
4.7	4.3	56.1	159.5	0	23	10	10	10	6	1	0		0	1	0	1	3	4	3	1	0	105	65	1	22.0517	1	1	1	3.5	6	2	31	0.6	1	0.390821	3	1.67728	265	904	26272.3	756.505	28	755	31	1	6	0	1
4.1	3.2	90.5	163.5	0	56	4	4	4	4	4	0	3	0	1	0	1	2	3	2	0	0	156.5	97.5	0	33.8542	0	1	1	4	3	2	31	0.6	1	0.390821	3	-0.393157	265	904	9612.56	756.505	35	756	31	1	3	0	0
8.6	4.1	68.3	155.4	0	49	2	2	2	6	3	0	1	0	1	0	0	0	0	0	0	0	156.5	91.5	0	28.2826	0	0	1	4.5	2	2	31	0.6	1	0.390821	3	-1.0833	265	904	21740.5	756.505	33	776	31	1	2	0	0
4.7	5.6	75.8	165.4	0	32	6	6	6	6	6	0	3	1	0	0	0	1	1	1	0	0	114	86.5	0	27.7076	0	1	0	6	1	2	31	0.6	1	0.390821	3	0.296987	265	904	19566.6	756.505	30	778	31	1	1	0	0
4.6	3.3	66	158.6	0	51	9	9	9	5	6	0	2	0	1	0	0	2	2	2	0	0	143.5	100.5	0	26.2384	0	1	0	5.5	2	2	31	0.6	1	0.390821	3	1.3322	265	904	13809	756.505	34	770	31	1	2	0	0
											1													0		0					2	31	0.6	1	0.390821	3		265	904				766	31	0
											1													0		0					2	31	0.6	1	0.390821	3		265	904				763	31	0
5.6	4.8	86.2	159.1	0	59	8	8	8	6	6	0	3	0	1	0	0	1	1	1	0	0	174	104.5	0	34.0539	0	0	1	6	2	2	31	0.6	1	0.390821	3	0.987132	265	904	9612.56	756.505	35	762	31	1	2	0	0
5.5	4.1	103.4	166.3	0	31	6	6	6	5	4	0	2	0	1	0	0	1	1	1	0	0	147.5	115	0	37.3883	0	1	1	4.5	3	2	31	0.6	1	0.390821	3	0.296987	265	904	19566.6	756.505	30	761	31	1	3	0	0
6.8	3.5	81.9	161.7	0	72	7	7	7	6	6	0	1	0	1	0	1	2	2	2	0	0	159	79	0	31.323	0	0	1	6	2	2	31	0.6	1	0.390821	3	0.64206	265	904	4593.09	756.505	38	773	31	1	2	0	0
4.6	3.1	64.2	177.5	1	25	4	4	4	5	4	0	3	1	0	1	0	0	0	0	0	0	126	64.5	0	20.3769	1	1	1	4.5	4	2	31	0.6	1	0.390821	3	-0.393157	265	904	21748.4	756.505	42	777	31	1	4	0	0
4.6	4.7	47	153.8	0	31	3	3	3	5	4	0	2	1	0	0	0	0	0	0	0	0	105.5	77.5	1	19.8694	1	1	1	4.5	4	2	31	0.6	1	0.390821	3	-0.73823	265	904	19566.6	756.505	30	769	31	1	4	0	0
4.1	3.1	86.9	152.8	0	42	5	5	5	6	6	0	2	0	1	1	1	1	2	1	0	0	149	84.5	0	37.2197	0	1	1	6	4	2	31	0.6	1	0.390821	3	-0.0480851	265	904	17798	756.505	32	758	31	1	4	0	0
5.6	6.9	55.5	157.5	0	48	3	2	10	5	4	0	2	0	1	0	1	3	4	3	1	0	153.5	89.5	0	22.3734	1	0	0	4.5	3	2	31	0.6	1	0.390821	3	-0.062001	265	904	21740.5	756.505	33	760	31	1	3	0	0
4.7	3.7	99	176.6	1	43	10	10	10	6	6	0	2	0	1	1	0	3	4	3	1	0	137	102	0	31.7434	0	1	1	6	5	2	31	0.6	1	0.390821	3	1.67728	265	904	17163.2	756.505	45	772	31	1	5	0	1
4.5	4	83	159.2	0	32	10	5	10	5	6	0	3	0	1	1	0	3	3	3	1	0	105	78	1	32.7485	0	1	1	5.5	6	2	31	0.6	1	0.390821	3	1.08607	265	904	19566.6	756.505	30	759	31	1	6	0	1
5.5	5.8	111.4	162.2	0	70	2	2	2	2	4	0	1	1	0	0	0	1	2	1	0	0	145	96.5	0	42.3432	0	1	0	3	1	2	31	0.6	1	0.390821	3	-1.0833	265	904	4593.09	756.505	38	775	31	1	1	0	0
4.8	3.2	68.7	180	1	17	10	10	10	6	1	0	2	1	0	0	0	1	2	1	0	0	136.5	77	0	21.2037	1	1	1	3.5	3	2	31	0.6	1	0.390821	3	1.67728	265	904	24840	756.505	40	771	31	1	3	0	0
5.3	3.8	75.3	180.6	1	65	6	6	6	2	4	0	1	0	1	0	1	3	4	3	1	0	166.5	104	0	23.0866	1	1	1	3	5	2	31	0.6	1	0.390821	3	0.296987	265	904	5544.8	756.505	50	768	31	1	5	0	1
											1													0		0					2	31	0.6	1	0.390821	3		265	904				764	31	0
12.6	4.5	54.9	178.2	1	48	2	2	2	3	3	0	1	0	1	1	1	2	2	2	0	0	107.5	68	1	17.2885	0	0	1	3	4	2	31	0.6	1	0.390821	3	-1.0833	265	904	14988.4	756.505	46	767	31	1	4	0	0
											1													0		0					2	32	1	1	0.346228	3		518	904				801	32	0
5.6	4	90.8	158.3	0	51	4	2	2	4	6	0	3	0	1	1	0	1	2	1	0	0	165.5	111.5	0	36.2346	0	0	1	5	3	2	32	1	1	0.346228	3	-0.856632	518	904	13809	1843.32	34	782	32	1	3	0	0
											1													0		0					2	32	1	1	0.346228	3		518	904				786	32	0
											1													0		0					2	32	1	1	0.346228	3		518	904				792	32	0
											1													0		0					2	32	1	1	0.346228	3		518	904				791	32	0
5.2	4.8	65.8	162.6	0	21	3	3	3	3	6	0	3	0	1	0	1	1	1	1	0	0	104	69	1	24.8877	1	1	1	4.5	5	2	32	1	1	0.346228	3	-0.73823	518	904	26272.3	1843.32	28	803	32	1	5	0	1
5.4	4.4	57.5	146.7	0	46	3	3	3	4	4	0	2	0	1	0	1	3	3	3	1	0	119	91.5	0	26.7182	0	1	1	4	4	2	32	1	1	0.346228	3	-0.73823	518	904	21740.5	1843.32	33	800	32	1	4	0	0
4.4	5	130.9	163.5	0	58	5	5	5	3	6	0	2	0	1	0	0	0	0	0	0	0	199	135.5	0	48.9671	0	1	1	4.5	3	2	32	1	1	0.346228	3	-0.0480851	518	904	9612.56	1843.32	35	795	32	1	3	0	0
4.8	3.2	51.5	165.3	1	16	2	1	1	3	6	0	2	0	1	0	1	2	2	2	0	0	110	72	1	18.8478	1	1	1	4.5	5	2	32	1	1	0.346228	3	-1.31504	518	904	24840	1843.32	40	783	32	1	5	0	1
											1													0		0					2	32	1	1	0.346228	3		518	904				805	32	0
											1													0		0					2	32	1	1	0.346228	3		518	904				781	32	0
4.7	4.8	75.6	168.2	0	48	2	2	2	2	6	0	2	0	1	0	1	3	3	4	1	1	109	82	0	26.722	0	1	1	4	4	2	32	1	1	0.346228	3	-1.0833	518	904	21740.5	1843.32	33	799	32	1	4	0	0
5.1	4.7	80.9	169.4	1	29	10	10	10	5	6	0	3	0	1	0	0	1	1	1	0	0	122.5	86	0	28.1917	0	1	1	5.5	3	2	32	1	1	0.346228	3	1.67728	518	904	21748.4	1843.32	42	798	32	1	3	0	0
											1													0		0					2	32	1	1	0.346228	3		518	904				785	32	0
10.6	5.2	97.8	159.2	0	66	6	6	6	6	6	0	1	0	1	1	1	3	3	3	1	0	135	76.5	0	38.588	0	0	1	6	4	2	32	1	1	0.346228	3	0.296987	518	904	5937.92	1843.32	37	804	32	1	4	0	0
											1													0		0					2	32	1	1	0.346228	3		518	904				797	32	0
6.8	3.8	99.1	159.9	0	47	4	1	4	6	6	0	2	0	1	0	1	1	1	1	0	0	111.5	81.5	0	38.7594	0	0	1	6	2	2	32	1	1	0.346228	3	-0.747883	518	904	21740.5	1843.32	33	796	32	1	2	0	0
4.9	4.2	82.2	152.6	0	43	1	1	1	3	6	0	2	1	0	0	1	2	2	2	0	0	151.5	105	0	35.299	0	1	1	4.5	2	2	32	1	1	0.346228	3	-1.42837	518	904	17798	1843.32	32	787	32	1	2	0	0
5.1	3.1	104.5	165.6	0	36	2	2	2	6	6	0	1	0	1	1	0	2	3	2	0	0	114	78	1	38.1062	0	1	1	6	5	2	32	1	1	0.346228	3	-1.0833	518	904	18651.6	1843.32	31	780	32	1	5	0	1
6.7	4.1	73.8	167.8	1	49	6	6	6	6	6	0	2	1	0	1	1	1	1	2	0	0	126	82.5	0	26.2103	0	0	1	6	2	2	32	1	1	0.346228	3	0.296987	518	904	14988.4	1843.32	46	779	32	1	2	0	0
4.8	3.1	58	157.1	0	15	2	2	2	5	6	0	2	0	1	0	0	1	2	1	0	0	110.5	63	1	23.5004	1	1	1	5.5	5	2	32	1	1	0.346228	3	-1.0833	518	904	24727	1843.32	27	790	32	1	5	0	1
5.4	5.7	88.6	164.5	0	43	6	6	6	2	6	0	2	0	1	0	1	3	4	3	1	0	153	108.5	0	32.7418	0	1	0	4	3	2	32	1	1	0.346228	3	0.296987	518	904	17798	1843.32	32	794	32	1	3	0	0
10.6	2.6	63	150.5	0	52	5	5	5	3	6	0	2	0	1	0	1	4	4	4	1	1	160.5	96.5	0	27.8143	0	0	0	4.5	2	2	32	1	1	0.346228	3	-0.0480851	518	904	13809	1843.32	34	788	32	1	2	0	0
9.2	4.4	96.6	158.1	0	65	15	15	15	6	6	0	1	0	1	0	1	3	3	3	1	0	149.5	77.5	0	38.6468	0	0	1	6	3	2	32	1	1	0.346228	3	3.40264	518	904	5937.92	1843.32	37	784	32	1	3	0	0
5.7	4.4	53	154.5	1	71	9	9	9	5	6	0	1	0	1	0	1	2	2	2	0	0	140.5	78.5	0	22.2034	1	0	1	5.5	3	2	32	1	1	0.346228	3	1.3322	518	904	4116.79	1843.32	51	789	32	1	3	0	0
4.7	3.5	73.1	180.5	1	17	2	2	2	6	6	0	2	0	1	1	0	1	1	1	0	0	125	66	0	22.4369	1	1	1	6	5	2	32	1	1	0.346228	3	-1.0833	518	904	24840	1843.32	40	793	32	1	5	0	1
7.4	3.5	52.9	164.1	1	78	4	4	4	2	5	0	2	0	1	1	1	2	2	2	0	0	136.5	81.5	0	19.6444	1	0	1	3.5	4	2	32	1	1	0.346228	3	-0.393157	518	904	6889.63	1843.32	52	802	32	1	4	0	0
5	7.2	74.1	158.5	1	48	2	1	6	2	6	0	2	0	1	1	1	2	2	3	0	0	90.5	84	0	29.4958	0	1	0	4	3	2	33	2	2	0.0807209	1	-0.747561	231	904	14988.4	578.46	46	819	33	1	3	0	0
5.3	4	150.4	177	1	22	25	2	25	6	6	0	2	1	0	1	0	0	0	0	0	0	102.5	65	1	48.0066	0	1	1	6	4	2	33	2	2	0.0807209	1	4.1338	231	904	24706.9	578.46	41	811	33	1	4	0	0
6.5	4.6	79.6	171.1	1	58	8	5	8	5	6	0	2	1	0	0	1	4	4	4	1	1	141	91.5	0	27.1902	0	0	1	5.5	2	2	33	2	2	0.0807209	1	0.632407	231	904	9466.35	578.46	48	820	33	1	2	0	0
3.5	5.6	92.8	164	0	46	6	0	6	5	6	0	1	0	1	1	0	2	2	2	0	0	142.5	98	0	34.5033	0	0	0	5.5		2	33	2	2	0.0807209	1	-0.412463	231	904	21740.5	578.46	33	817	33	1	2	0	0
5.3	3.8	104	171.9	1	60	5	0	3	1	1	0	1	0	1	0	1	1	1	1	0	0	143	102	0	35.195	0	1	1	1	3	2	33	2	2	0.0807209	1	-0.866285	231	904	8017.33	578.46	49	816	33	1	3	0	0
5.6	4.3	85.7	166.9	0	50	3	3	8	6	6	0	3	0	1	1	0	1	1	1	0	0	116	84	0	30.7658	0	0	1	6	3	2	33	2	2	0.0807209	1	-0.170751	231	904	13809	578.46	34	825	33	1	3	0	0
7	4.3	166.6	168.5	0	65	6	1	6	4	6	0	1	1	0	1	0	0	0	0	0	0	140.5	74	0	58.678	0	0	1	5	2	2	33	2	2	0.0807209	1	-0.294221	231	904	5937.92	578.46	37	814	33	1	2	0	0
4.9	5.01	94.3	188.5	1	46	10	10	10	6	6	0	2	0	1	1	0	2	3	3	0	0	126	85	0	26.5393	0	1	1	6	4	2	33	2	2	0.0807209	1	1.67728	231	904	14988.4	578.46	46	821	33	1	4	0	0
8.5	3.5	149		0	88	3	5	6	4	6	0	1	0	1	0	1	4	4	5	1	1	116.5	60.5	1			0	1	5		2	33	2	2	0.0807209	1	-0.161259	231	904	7903.5	578.46	39	810	33	1	4	0	0
5.6	5.1	71.7	164.3	0	49	1	0	6	4	6	0	1	0	0	1	1	3	3	3	1	0	117	74	1	26.561	0	0	0	5	3	2	33	2	2	0.0807209	1	-0.979137	231	904	21740.5	578.46	33	808	33	1	3	0	0
5.5	7.02	97.6	166.4	0	59	1	1	1	5	6	0	1	0	1	1	1	2	2	2	0	0	160.5	83	0	35.2487	0	1	0	5.5	3	2	33	2	2	0.0807209	1	-1.42837	231	904	9612.56	578.46	35	818	33	1	3	0	0
12.3	5.7	98.8	148.1	0	77	4	5	10	3	4	0	2	0	1	0	1	3	3	4	1	1	180	73	0	45.045	0	0	0	3.5	2	2	33	2	2	0.0807209	1	0.406059	231	904	7903.5	578.46	39	823	33	1	2	0	0
7.9	3.02	60.5	181	1	16	10	6	10		6	0	2	0	1	1	1	1	1	1	0	0	114.5	66	1	18.4671	0	0	1		4	2	33	2	2	0.0807209	1	1.20431	231	904	24840	578.46	40	822	33	1	4	0	0
8.4	4.6	108.8	161.6	0	28	3	4	2	4	6	0	1	0	1	0	1	3	3	4	1	1	132.5	87	0	41.6626	0	0	1	5	3	2	33	2	2	0.0807209	1	-0.733484	231	904	24119.4	578.46	29	824	33	1	3	0	0
4.8	2.59	53.8	169.9	1	22	0	1	2	6	6	0	2	0	1	1	0	2	3	3	0	0	109	59.5	1	18.6378	1	1	1	6	6	2	33					-1.42821	231	904	24706.9	1144.87	41	826	33	1	6	0	1
5.7	6	48.7	159	0	68	10	2	10	1	3	0	2	0	1	1	1	4	4	5	1	1	121.5	81.5	0	19.2635	1	0	0	2	4	2	33	2	2	0.0807209	1	0.731343	231	904	5937.92	578.46	37	812	33	1	4	0	0
6.2	5.3	82.1	162.8	0	31	10	1	1	3	6	0	2	0	1	1	1	3	3	3	1	0	132.5	80	0	30.9766	0	0	0	4.5	3	2	33	2	2	0.0807209	1	-0.40836	231	904	19566.6	578.46	30	809	33	1	3	0	0
7	5.3	66	168.5	1	44	2	2	2	6	4	0	2	1	0	1	0	3	4	4	1	1	121.5	83	0	23.2458	1	0	0	5	3	2	33	2	2	0.0807209	1	-1.0833	231	904	17163.2	578.46	45	813	33	1	3	0	0
5.2	3.09	50.4	163.5	0	32	5	1	2	5	6	0	2	0	1	0	1	3	3	3	1	0	116	86.5	0	18.8536	1	1	1	5.5	5	2	33	2	2	0.0807209	1	-0.861539	231	904	19566.6	578.46	30	815	33	1	5	0	1
4.9	3.01	44.3	166.1	0	45	10	10	10	2	4	0	2	0	1	0	1	3	3	3	1	0	107	64	1	16.057	0	1	1	3	5	2	33	2	2	0.0807209	1	1.67728	231	904	21740.5	578.46	33	807	33	1	5	0	1
5.8	4.8	68	162	0	24	3	3	3	3	6	0	3	0	1	1	0	2	2	3	0	0	100	67	1	25.9107	0	0	1	4.5	4	2	34	2	2	0.0588019	1	-0.73823	112	904	26272.3	306.408	28	835	34	1	4	0	0
5.1	5.3	85.2	174.5	1	28	10	10	10	2	5	0	2	0	1	1	0	0	0	0	0	0	121.5	80	0	27.9801	0	1	0	3.5	3	2	34	2	2	0.0588019	1	1.67728	112	904	21748.4	306.408	42	839	34	1	3	0	0
11.1	5.1	84.5	149	1	75	3	3	3	5	5	0	1	0	1	0	1	3	3	3	1	0	157.5	93.5	0	38.0613	0	0	0	5	2	2	34	2	2	0.0588019	1	-0.73823	112	904	6889.63	306.408	52	845	34	1	2	0	0
7.4	2.59	103.7	155.3	0	59	2	2	2	3	6	0	2	0	1	0	1	4	4	5	1	1	133	85	0	42.9968	0	0	1	4.5	3	2	34	2	2	0.0588019	1	-1.0833	112	904	9612.56	306.408	35	849	34	1	3	0	0
11.5	5.9	66.9	169.3	1	69	4	4	4	2	6	0	1	0	1	0	1	3	3	3	1	0	162	90.5	0	23.3406	1	0	0	4	3	2	34	2	2	0.0588019	1	-0.393157	112	904	5544.8	306.408	50	829	34	1	3	0	0
23.3	7.8	67.2	147.9	0	53	4	4	4	2	6	0	1	0	1	0	0	1	1	1	0	0	169	97	0	30.7208	0	0	0	4	1	2	34	2	2	0.0588019	1	-0.393157	112	904	13809	306.408	34	846	34	1	1	0	0
4.8	2.8	64.8	164.8	1	29	5	5	5	6	5	0	2	0	1	1	0	0	1	0	0	0	112.5	63	1	23.8595	1	1	1	5.5	6	2	34	2	2	0.0588019	1	-0.0480851	112	904	21748.4	306.408	42	834	34	1	6	0	1
4.7	4.5	56.4	161	0	22	3	3	3	4	4	0	2	0	1	0	0	1	1	1	0	0	113	77	1	21.7584	1	1	1	4	5	2	34	2	2	0.0588019	1	-0.73823	112	904	26272.3	306.408	28	838	34	1	5	0	1
											1													0		0					2	34	2	2	0.0588019	1		112	904				844	34	0
3	4.5	90.6	172.9	1	26	5	5	5	4	4	0	3	0	1	1	0	2	3	3	0	0	126.5	74.5	0	30.3067	0	1	1	4	4	2	34	2	2	0.0588019	1	-0.0480851	112	904	21748.4	306.408	42	840	34	1	4	0	0
7.1	4.9	79	165.5	0	68	20	20	20	3	6	0	3	0	1	0	0	2	2	2	0	0	176	96	0	28.8424	0	0	1	4.5	2	2	34	2	2	0.0588019	1	5.128	112	904	5937.92	306.408	37	836	34	1	2	0	0
8.4	4.4	66.8	174.7	1	71	1	1	1	3	6	0	1	0	1	0	1	3	3	3	1	0	126.5	70	0	21.8872	1	0	1	4.5	4	2	34	2	2	0.0588019	1	-1.42837	112	904	4116.79	306.408	51	848	34	1	4	0	0
5.1	3.6	52.4	120.2	0	74	6	6	6	4	1	0	1	0	1	0	1	2	2	2	0	0	127.5	72	0	36.2679	0	1	1	2.5	3	2	34	2	2	0.0588019	1	0.296987	112	904	4593.09	306.408	38	843	34	1	3	0	0
5.2	3.1	94.5	172.5	1	28	2	2	2	3	6	0	2	1	0	0	1	2	2	2	0	0	112	77.5	1	31.758	0	1	1	4.5	3	2	34	2	2	0.0588019	1	-1.0833	112	904	21748.4	306.408	42	828	34	1	3	0	0
5	4.9	71.4	159.8	0	69	10	10	10	6	4	0	3	0	1	0	1	3	4	4	1	1	131.5	80	0	27.9605	0	1	1	5	4	2	34	2	2	0.0588019	1	1.67728	112	904	5937.92	306.408	37	830	34	1	4	0	0
5.8	4.3	66.2	168.3	1	76	4	4	4	6	6	0	2	0	1	0	1	2	2	2	0	0	131	95.5	0	23.3717	1	0	1	6	3	2	34	2	2	0.0588019	1	-0.393157	112	904	6889.63	306.408	52	827	34	1	3	0	0
7.1	6.1	71.4	158.4	0	84	12	12	12	3	6	0	3	0	1	0	0	1	1	1	0	0	106.5	61	0	28.4569	0	0	0	4.5	1	2	34	2	2	0.0588019	1	2.36742	112	904	7903.5	306.408	39	832	34	1	1	0	0
5	7.4	89.5	164.6	0	53	4	4	4	5	6	0	2	0	1	1	1	3	3	3	1	0	171.5	94.5	0	33.0342	0	1	0	5.5	4	2	34	2	2	0.0588019	1	-0.393157	112	904	13809	306.408	34	841	34	1	4	0	0
											1													0		0					2	34	2	2	0.0588019	1		112	904				837	34	0
5.7	5.2	71	159.7	0	76	1	1	1	5	4	0	1	0	1	0	1	2	2	3	0	0	180	100	0	27.8387	0	0	1	4.5	2	2	34	2	2	0.0588019	1	-1.42837	112	904	7903.5	306.408	39	847	34	1	2	0	0
4.7	5.7	73.9	158.9	0	54	1	0	1	2	6	0	2	0	1	0	1	2	2	3	0	0	147	99.5	0	29.2682	0	1	0	4	2	2	34	2	2	0.0588019	1	-1.54662	112	904	13809	306.408	34	831	34	1	2	0	0
											1													0		0					2	34	2	2	0.0588019	1		112	904				833	34	0
4.4	3.1	83.3	168.6	0	55	10	10	10	2	6	0	2	0	1	1	0	2	2	2	0	0	126.5	85.5	0	29.3042	0	0	1	4		2	34	2	2	0.0588019	1	1.67728	112	904	9612.56	306.408	35	842	34	1	3	0	0
4.1	5	70.6	165.3	1	79	10	10	10	4	4	0	3	0	1	0	0	2	3	3	0	0	132	77	0	25.838	0	1	1	4	3	2	35	2	2	0.0392279	1	1.67728	154	904	6889.63	431.987	52	860	35	1	3	0	0
											1													0		0					2	35	2	2	0.0392279	1		154	904				867	35	0
4.2	3.1	101	177.4	1	35	2	2	2	3	6	0	2	0	1	0	1	1	1	2	0	0	128	85	0	32.0933	0	1	1	4.5	3	2	35	2	2	0.0392279	1	-1.0833	154	904	15897.2	431.987	44	850	35	1	3	0	0
											1													0		0					2	35	2	2	0.0392279	1		154	904				868	35	0
5.3	4.2	62	155.5	0	42	5	5	5	1	4	0	2	0	1	1	0	2	2	2	0	0	116	80.5	0	25.6408	0	1	0	2.5	3	2	35	2	2	0.0392279	1	-0.0480851	154	904	17798	431.987	32	873	35	1	3	0	0
7.3	4.8	77.5	177.9	1	64	7	7	7	4	3	0	3	0	1	0	1	3	3	3	1	0	113.5	73	1	24.4878	1	0	0	3.5	4	2	35	2	2	0.0392279	1	0.64206	154	904	8017.33	431.987	49	863	35	1	4	0	0
5.9	5.3	55.9	164.2	0	62	5	5	5	5	6	0	3	0	1	0	1	2	3	3	0	0	170.5	82	0	20.7332	1	0	0	5.5	2	2	35	2	2	0.0392279	1	-0.0480851	154	904	8337.77	431.987	36	875	35	1	2	0	0
											1													0		0					2	35	2	2	0.0392279	1		154	904				866	35	0
5.8	5.3	77	154.7	0	74	4	4	4	6	6	0	2	0	1	0	1	3	3	4	1	1	157	84	0	32.1744	0	0	0	6	2	2	35	2	2	0.0392279	1	-0.393157	154	904	4593.09	431.987	38	854	35	1	2	0	0
5.4	6.2	70.8	148.3	0	76	20	20	20	6	4	0	2	0	1	0	1	4	4	4	1	1	179.5	96	0	32.1922	0	1	0	5	3	2	35	2	2	0.0392279	1	5.128	154	904	7903.5	431.987	39	871	35	1	3	0	0
5.5	4.3	96	159.2	0	54	6	6	6	4	4	0	2	0	1	0	1	4	4	5	1	1	150	90	0	37.8778	0	1	1	4	4	2	35	2	2	0.0392279	1	0.296987	154	904	13809	431.987	34	874	35	1	4	0	0
5.7	4.5	49.6	158	1	84	5	5	5	1	5	0	2	0	1	0	1	2	2	3	0	0	154.5	87.5	0	19.8686	1	0	1	3	3	2	35	2	2	0.0392279	1	-0.0480851	154	904	6889.63	431.987	52	862	35	1	3	0	0
											1													0		0					2	35	2	2	0.0392279	1		154	904				870	35	0
5.1	7.5	87.4	168.5	0	34	3	3	3	5	6	0	2	0	1	0	1	1	1	1	0	0	123.5	83.5	0	30.7831	0	1	0	5.5	2	2	35	2	2	0.0392279	1	-0.73823	154	904	19566.6	431.987	30	865	35	1	2	0	0
5.1	7	67	161.5	0	74	20	20	20	6	6	0	1	0	1	0	1	3	3	3	1	0	145.5	89	0	25.688	0	1	0	6	3	2	35	2	2	0.0392279	1	5.128	154	904	4593.09	431.987	38	858	35	1	3	0	0
											1													0		0					2	35	2	2	0.0392279	1		154	904				856	35	0
5.1	6	73.8	163.2	0	55	6	6	6	3	3	0	3	0	1	1	0	1	1	1	0	0	125	92	0	27.7087	0	1	0	3	3	2	35	2	2	0.0392279	1	0.296987	154	904	9612.56	431.987	35	855	35	1	3	0	0
4.1	4.5	70.5	165.3	1	65	9	9	9	4	6	0	2	0	1	0	0	2	3	2	0	0	128.5	77	0	25.8014	0	1	1	5	3	2	35	2	2	0.0392279	1	1.3322	154	904	5544.8	431.987	50	859	35	1	3	0	0
5.5	2.59	86.6	183	1	56	6	6	6	2	2	0	3	0	1	0	1	3	3	4	1	1	124	80	0	25.8592	0	0	1	2		2	35	2	2	0.0392279	1	0.296987	154	904	9466.35	431.987	48	852	35	1	3	0	0
5.8	5	75.7	163.3	0	67	23	23	23	4	6	0	3	0	1	0	1	3	3	3	1	0	135	81	0	28.3873	0	0	0	5	2	2	35	2	2	0.0392279	1	6.16322	154	904	5937.92	431.987	37	857	35	1	2	0	0
5.7	7	74.9	161	0	55	3	3	3	6	6	0	2	0	1	0	1	3	3	3	1	0	201.5	113.5	0	28.8955	0	0	0	6	2	2	35	2	2	0.0392279	1	-0.73823	154	904	9612.56	431.987	35	851	35	1	2	0	0
4.6	3.5	59.8	158.9	0	79	15	15	15	2	4	0	1	0	1	0	0	2	2	3	0	0	137	81	0	23.6839	1	1	1	3	4	2	35	2	2	0.0392279	1	3.40264	154	904	7903.5	431.987	39	861	35	1	4	0	0
5.2	3.9	67	163.5	0	30	3	3	3	6	6	0	2	0	1	0	1	3	3	4	1	1	98.5	65	1	25.0634	0	1	1	6	5	2	35	2	2	0.0392279	1	-0.73823	154	904	19566.6	431.987	30	853	35	1	5	0	1
7.7	6.4	77	157.4	0	70	5	5	5	6	6	0	1	0	1	0	1	3	3	4	1	1	145	78	0	31.08	0	0	0	6	2	2	35	2	2	0.0392279	1	-0.0480851	154	904	4593.09	431.987	38	872	35	1	2	0	0
				0	59	4	4	4	5	6	0	2	0	1	0	0	2	3	2	0	0								5.5		2	35	2	2	0.0392279	1	-0.393157	154	904	9612.56	431.987	35	864	35	1	1	0	0
5.2	4.8	81.2	169.7	0	43	6	6	6	4	6	0	2	0	1	0	1	2	2	3	0	0	161	117.5	0	28.1963	0	1	1	5	3	2	35	2	2	0.0392279	1	0.296987	154	904	17798	431.987	32	869	35	1	3	0	0
											1													0		0					3	39	0.25	1	0.303692	3		104	68				880	39	0
5.9	5.04	73.9	165.6	0	65	2	2	4	5	6	0	3	0	1	0	1						126	67.5	0	26.9478	0	0	0	5.5	1	3	39	0.25	1	0.303692	3	-0.856311	104	68	364.865	194.48	63	879	39	1	1	0	0
5.1	2.59	98.9	169.7	1	22	4	5	5	3	6	0	3	0	1	1	1	2	2	2	0	0	130	88	0	34.3426	0	1	1	4.5	4	3	39	0.25	1	0.303692	3	-0.16142	104	68	1253.21	194.48	66	894	39	1	4	0	0
5.3	5.4	92.9	166.3	0	35	1	2	2	2	2	0	2	0	1	0	0	2	2	2	0	0	109.5	75.5	1	33.5916	0	1	0	2	3	3	39	0.25	1	0.303692	3	-1.19664	104	68	949.636	194.48	57	896	39	1	3	0	0
13.1	4.1	79.4	158	0	73	3	4	3	1	4	0	1	0	1	0	1	3	4	4	1	1	105	71.5	0	31.8058	0	0	0	2.5	2	3	39	0.25	1	0.303692	3	-0.619988	104	68	282.944	194.48	64	881	39	1	2	0	0
14.8	4.06	56.1	147.5	0	59	5	3	6	5	4	0	3	0	1	0	1	3	3	4	1	1	130	80.5	0	25.7857	0	0	1	4.5	3	3	39	0.25	1	0.303692	3	-0.171073	104	68	501.108	194.48	61	886	39	1	3	0	0
7.2	6.4	87.4	171.4	1	53	3	3	7	6	6	0	2	0	1	0	0	0	0	1	0	0	133	83.5	0	29.7502	0	0	0	6	1	3	39	0.25	1	0.303692	3	-0.284247	104	68	747.449	194.48	69	890	39	1	1	0	0
				1	22	8	3	5	4	4	0	2	0	1	0	1	3	3	4	1	1								4		3	39	0.25	1	0.303692	3	0.0554363	104	68	1253.21	194.48	66	884	39	1	2	0	0
		80.4	158	0	66	5	3	24	6	5	0	3	0	1	0	0	2	2	3	0	0	117.5	72	0	32.2064	0			5.5		3	39	0.25	1	0.303692	3	1.87185	104	68	364.865	194.48	63	878	39	1	1	0	0
4.6	6.01	64	157.5	0	24	5	4	4	5	4	0	2	0	1	0	0	2	2	2	0	0	99	60	1	25.7999	0	1	0	4.5	3	3	39	0.25	1	0.303692	3	-0.279823	104	68	1214.57	194.48	54	892	39	1	3	0	0
											1													0		0					3	39	0.25	1	0.303692	3		104	68				891	39	0
6.4	3	86.3	167.9	1	55	3	2	10	2	2	0	3	0	1	1	1	3	4	3	1	0	148	94.5	0	30.6132	0	0	1	2	4	3	39	0.25	1	0.303692	3	-0.062001	104	68	599.296	194.48	70	883	39	1	4	0	0
5.2	6.2	75.2	181.6	1	35	1	1	1	4	4	0	2	0	1	0	0	1	2	1	0	0	122.5	94	0	22.8027	1	1	0	4	3	3	39	0.25	1	0.303692	3	-1.42837	104	68	819.202	194.48	67	882	39	1	3	0	0
		51.4	166.7	1	75	10	10	20	5	4	0	1	0	1	0	1	3	3	3	1	0	116.5	69.5	1	18.4966	0			4.5		3	39	0.25	1	0.303692	3	2.81223	104	68	539.163	194.48	73	877	39	1	3	0	0
11.5	2.59	72.7	172.6	1	52	2	3	2	1	2	0	1	0	1	1	1	3	4	3	1	0	135.5	71.5	0	24.4035	1	0	1	1.5	5	3	39	0.25	1	0.303692	3	-0.965061	104	68	747.449	194.48	69	888	39	1	5	0	1
5.8	5.6	63.7	163.6	0	29	1		4	3	6	0	3	0	1	1	1	2	3	2	0	0	99	71	1	23.7998	1	0	0	4.5	4	3	39	0.25	1	0.303692	3		104	68	1113.48	194.48	55	893	39	1	4	0	0
7.1	5.01	100.9	174.5	0	50	2	1	4	5	3	0	2	0	1	0	1	3	3	3	1	0	124	86	0	33.136	0	0	1	4	3	3	39	0.25	1	0.303692	3	-0.974552	104	68	698.356	194.48	60	897	39	1	3	0	0
6	3.8	122.6	175.5	1	39	3	0	3	3	6	0	3	0	1	1	1	3	4	4	1	1	126.5	83.5	0	39.8049	0	0	1	4.5	4	3	39	0.25	1	0.303692	3	-1.09295	104	68	819.202	194.48	67	895	39	1	4	0	0
5.3	6.3	85.4	174.1	1	71	4	3	5	6	4	0	1	0	1	0	1	2	2	2	0	0	159	104.5	0	28.1748	0	1	0	5	2	3	39	0.25	1	0.303692	3	-0.397903	104	68	257.381	194.48	72	885	39	1	2	0	0
		61.3	155.5	0	19	0	3	1	3	1	0	2	0	1	1	0	3	3	3	1	0	97.5	65	1	25.3513	0			2		3	39	0.25	1	0.303692	3	-1.30523	104	68	1425.47	194.48	53	887	39	1	4	0	0
5.2	5.1	67.5	157	1	79	6	2	6	1	1	0	1	0	1	0	1	3	3	3	1	0	188	115	0	27.3845	0	1	1	1	4	3	39	0.25	1	0.303692	3	-0.175979	104	68	539.163	194.48	73	889	39	1	4	0	0
6.9	5.1	55.2	169.5	1	68	5	2	5	4	6	0	1	1	0	0	0	3	4	4	1	1	139.5	88	0	19.2132	1	0	1	5	3	3	39	0.25	1	0.303692	3	-0.40281	104	68	338.72	194.48	71	876	39	1	3	0	0
											1													0		0					3	44	0.375	1	0.341484	3		69	68				918	44	0
		100.7	163.3	0	42	10	5	5	5	5	0	2	0	1		1	2	2	3	0	0	113.5	81.5	0	37.7622	0			5		3	44	0.375	1	0.341484	3	0.51859	69	68	777.08	152.49	58	916	44	1	1	0	0
6.4	5	103.8	166.3	0	29	5	2	5	3	6	0	3	0	1	0	0	2	2	2	0	0	118	81	0	37.533	0	0	1	4.5	2	3	44	0.375	1	0.341484	3	-0.40281	69	68	1113.48	152.49	55	920	44	1	2	0	0
											1													0		0					3	44	0.375	1	0.341484	3		69	68				912	44	0
5.1	4.5	115.9	163.2	0	43	1	1	3	2	3	0	3	1	0	1	0	1	1	1	0	0	129	98.5	0	43.5154	0	1	1	2.5	3	3	44	0.375	1	0.341484	3	-1.20138	69	68	777.08	152.49	58	910	44	1	3	0	0
6.9	2.59	68.8	170.6	0	47	1	1	2	6	2	0	2	0	1	1	0	2	2	2	0	0	100.5	54	1	23.6391	1	0	1	4	5	3	44	0.375	1	0.341484	3	-1.31488	69	68	626.893	152.49	59	915	44	1	5	0	1
5.6	5.7	61.7	164.6	0	65	7	4	6	2	2	0	1	0	1	0	1	3	3	3	1	0	128.5	72.5	0	22.7733	1	0	0	2	3	3	44	0.375	1	0.341484	3	0.173839	69	68	364.865	152.49	63	902	44	1	3	0	0
4.2	5.01	56	156.9	0	61	6	4	8	3	4	0	2	0	1	1	1	2	2	2	0	0	115	72.5	1	22.7479	1	1	1	3.5	6	3	44	0.375	1	0.341484	3	0.287496	69	68	521.443	152.49	62	922	44	1	6	0	1
		68	178.5	1	39	1	0	1	2	6	0	3	1	0	0	0	1	2	2	0	0	129.5	90.5	0	21.3419	1			4		3	44	0.375	1	0.341484	3	-1.54662	69	68	819.202	152.49	67	907	44	1	1	0	0
5.8	7.02	98	160.5	0	60	25	25	25	6	6	0	2	0	1	1	1	4	5	5	1	1	151.5	88	0	38.0431	0	0	0	6	3	3	44	0.375	1	0.341484	3	6.85336	69	68	521.443	152.49	62	923	44	1	3	0	0
											1													0		0					3	44	0.375	1	0.341484	3		69	68				900	44	0
11.4	8.03	105.5	164.4	0	34	5	3	5	2	5	0	3	0	1	0	0	0	1	1	0	0	125	96.5	0	39.0345	0	0	0	3.5	1	3	44	0.375	1	0.341484	3	-0.284568	69	68	919.424	152.49	56	899	44	1	1	0	0
		70.6	187.6	1	36	2	5	5	5	6	0	2	1	0	1	0	1	1	2	0	0	135.5	98.5	0	20.0604	1			5.5		3	44	0.375	1	0.341484	3	-0.38809	69	68	819.202	152.49	67	913	44	1	2	0	0
5.9	3.7	45.8	159.5	0	55	6	1	2	1	4	0	2	0	1	0	0	1	1	2	0	0	126.5	74.5	0	18.003	0	0	1	2.5	2	3	44	0.375	1	0.341484	3	-0.748204	69	68	501.108	152.49	61	908	44	1	2	0	0
5.4	4.4	82.5	164.5	0	46	2	2	1	4	6	0		0	1		1	3	3	3	1	0	139	96.5	0	30.4875	0	1	1	5		3	44	0.375	1	0.341484	3	-1.1968	69	68	626.893	152.49	59	905	44	1	4	0	0
5.4	6.08	71	169.4	0	65	5	3	2	2	5	0	2	0	1	1	1	3	3	3	1	0	140.5	88	0	24.7418	1	1	0	3.5	5	3	44	0.375	1	0.341484	3	-0.625056	69	68	364.865	152.49	63	904	44	1	5	0	1
4.9	3.4	61.4	162.8	0	48	2	2	2	2	4	0	2	0	1	1	1	3	3	4	1	1	114.5	82	0	23.1665	1	1	1	3	6	3	44	0.375	1	0.341484	3	-1.0833	69	68	626.893	152.49	59	921	44	1	6	0	1
5.4	6.02		181.7	1	46	4	2	3	4	4	0	2	0	1	1	1	2	2	3	0	0	149.5	113.5	0	56.5805	0	1	0	4		3	44	0.375	1	0.341484	3	-0.743137	69	68	703.003	152.49	68	917	44	1	3	0	0
5.7	2.9	81.6		1	50	2	1	10	5	6	0	2	1	0	1	0	2	2	3	0	0	119.5	77.5	1			0	1	5.5		3	44	0.375	1	0.341484	3	-0.293578	69	68	747.449	152.49	69	911	44	1	3	0	0
											1													0		0					3	44	0.375	1	0.341484	3		69	68				906	44	0
6.9	5	113.6	167.5	0	43	1	1	1	6	6	0	3	1	0	1	0						115.5	89	0	40.4901	0	0	1	6	2	3	44	0.375	1	0.341484	3	-1.42837	69	68	777.08	152.49	58	903	44	1	2	0	0
											1													0		0					3	44	0.375	1	0.341484	3		69	68				909	44	0
8.1	2.8	58.5	161.6	0	32	6	6	8	5	6	0		0	1	0	0	1	2	1	0	0	97.5	69.5	1	22.4013	1	0	1	5.5	4	3	44	0.375	1	0.341484	3	0.523979	69	68	919.424	152.49	56	898	44	1	4	0	0
9.2	5	77.5	160.5	0	71	20	1	1	1	6	0	2	0	1	0	1	2	2	2	0	0	148.5	106	0	30.0851	0	0	1	3.5	2	3	44	0.375	1	0.341484	3	0.724989	69	68	282.944	152.49	64	919	44	1	2	0	0
											1													0		0					3	44	0.375	1	0.341484	3		69	68				901	44	0
5.6	4.05	72.8	154.3	0	79	5	5	5	2	6	0	2	0	1	0	0	3	4	3	1	0	156	81.5	0	30.5773	0	0	1	4	3	3	44	0.375	1	0.341484	3	-0.0480851	69	68	655.652	152.49	65	914	44	1	3	0	0
		96.7		0	33	2	1	1	1	1	0	2	0	1	0	1	2	2	2	0	0	125	74.5	0					1		14	168	1.2	2	0.214459	2	-1.31504	201	769	16293.1	1270.25	77	931	168	1	1	0	0
5	7	62.9	160.7	0	34	3	4	3	6	6	0	2	0	1		0	1	1	2	0	0	100.5	67.5	1	24.3567	1	1	0	6		14	168	1.2	2	0.214459	2	-0.619988	201	769	16293.1	1270.25	77	935	168	1	4	0	0
			168.6	1	55	3	2	2	3	5	0	2	0	1	0	1	3	3	3	1	0	107	72	0					4		14	168	1.2	2	0.214459	2	-0.969967	201	769	7248.33	1270.25	95	929	168	1	2	0	0
			159.1	0	67	4	4	4	2	6	0	3	0	1	0	1	2	2	2	0	0	128	76	0					4		14	168	1.2	2	0.214459	2	-0.393157	201	769	4865.82	1270.25	84	930	168	1	1	0	0
6.5	4.5	63.8	156.9	0	37	4	4	4	3	5	0	2	0	1	1	1	3	3	3	1	0	94	73.5	1	25.9164	0	0	1	4	5	14	168	1.2	2	0.214459	2	-0.393157	201	769	16847.9	1270.25	78	943	168	1	5	0	1
	2.59	61.4	170.5	1	19	1	50	15	6	6	0	2	0	0	0	0	1	1	1	0	0	117.5	59.5	1	21.1212	1		1	6		14	168	1.2	2	0.214459	2	5.95441	201	769	20464.3	1270.25	87	940	168	1	3	0	0
				1	47	2	2	2	2	3	0	2	0	1	1	0	0	1	0	0	0								2.5		14	168	1.2	2	0.214459	2	-1.0833	201	769	11332.8	1270.25	93	936	168	1	2	0	0
7.3	4.01	138	175.5	1	54	2	0	4	2	4	0	3	0	1	1	1	1	1	1	0	0	142	97.5	0	44.8048	0	0	1	3	3	14	168	1.2	2	0.214459	2	-1.09279	201	769	9847.29	1270.25	94	937	168	1	3	0	0
4.9	2.8	69.6	161.3	0	24	5	6	4	5	6	0	3	1	0	1	0	0	0	0	0	0	112	73.5	1	26.751	0	1	1	5.5	4	14	168	1.2	2	0.214459	2	-0.0433392	201	769	19151.5	1270.25	75	925	168	1	4	0	0
5.1	3.2	54.2	151.9	0	23	25	10	10	3	6	0	3	0	1	0	0	1	1	1	0	0	104.5	67.5	1	23.49	1	1	1	4.5	5	14	168	1.2	2	0.214459	2	3.3773	201	769	19151.5	1270.25	75	939	168	1	5	0	1
6.1	3.2	57	153.4	0	61	7	5	5	1	6	0	1	0	1	0	0	0	0	0	0	0	170.5	102.5	0	24.2228	1	0	0	3.5	2	14	168	1.2	2	0.214459	2	0.178585	201	769	6859.97	1270.25	83	926	168	1	2	0	0
				1	38	7	5	7	4	6	0	2	1	0	1	1	2	3	2	0	0								5		14	168	1.2	2	0.214459	2	0.405576	201	769	13287.1	1270.25	91	927	168	1	1	0	0
5.5	6	84.5	150.2	0	52	5	5	3	3	4	0	2	0	1	0	1	4	5	4	1	1	156.5	110.5	0	37.4556	0	1	0	3.5	3	14	168	1.2	2	0.214459	2	-0.275077	201	769	11679.7	1270.25	81	938	168	1	3	0	0
4.9	3.4	52.4	171.6	1	25	0	1	1	2	6	0	3	0	1	0	1	2	3	2	0	0	105.5	73.5	1	17.7949	0	1	1	4	4	14	168	1.2	2	0.214459	2	-1.54171	201	769	16459.6	1270.25	89	933	168	1	4	0	0
4.6	5.4	65	154.9	0	61	3	0	3	6	2	0	3	0	1		1	3	3	4	1	1	121.5	98	0	27.0901	0	1	0	4		14	168	1.2	2	0.214459	2	-1.09295	201	769	6859.97	1270.25	83	934	168	1	3	0	0
											1													0		0					14	168	1.2	2	0.214459	2		201	769				928	168	0
											1													0		0					14	168	1.2	2	0.214459	2		201	769				941	168	0
5.9	3.09	67.2	168.6	1	38	5	5	5	5	6	0	2	0	1	1	0	2	2	3	0	0	101	67.5	1	23.6404	1	0	1	5.5	5	14	168	1.2	2	0.214459	2	-0.0480851	201	769	13287.1	1270.25	91	942	168	1	5	0	1
4.7	4.07	45.9	174.8	1	48	7	2	4	2	4	0	2	0	1	0	1	3	4	3	1	0	105	69	0	15.0221	0	1	1	3	4	14	168	1.2	2	0.214459	2	-0.289636	201	769	11332.8	1270.25	93	932	168	1	4	0	0
5.7	5.6	101.4	170.4	0	31	5	5	5	3	4	0	3	0	1	1	0	1	1	2	0	0	114.5	81	0	34.922	0	0	0	3.5	2	14	169	1.7	2	0.0897501	1	-0.0480851	182	769	16293.1	1295.91	77	964	169	1	2	0	0
											1													0		0					14	169	1.7	2	0.0897501	1		182	769				963	169	0
				1	51	20	30	30	2	6	0	3	0	1	1	0	0	0	1	0	0								4		14	169	1.7	2	0.0897501	1	7.44538	182	769	9847.29	1295.91	94	958	169	1	2	0	0
18.5	2.59	69.4	169.9	1	44	6	7	10	4	4	0	1	0	1	1	0	2	2	2	0	0	132	90.5	0	24.0421	1	0	1	4	4	14	169	1.7	2	0.0897501	1	0.869212	182	769	12286.1	1295.91	92	945	169	1	4	0	0
4.9	6.3	73.9	161.5	0	31	6	3	3	6	5	0	3	0	1	1	0	2	2	2	0	0	104	85	0	28.3334	0	1	0	5.5	3	14	169	1.7	2	0.0897501	1	-0.398225	182	769	16293.1	1295.91	77	949	169	1	3	0	0
											1													0		0					14	169	1.7	2	0.0897501	1		182	769				952	169	0
5.7	5.2	94.1	177.1	1	48	20	20	20	2	6	0	2	1	0	0	0	2	3	2	0	0	143	100.5	0	30.0022	0	0	1	4	1	14	169	1.7	2	0.0897501	1	5.128	182	769	11332.8	1295.91	93	959	169	1	1	0	0
				1	56	5	5	5	5	6	0	2	0	1	0	1	4	4	4	1	1						0		5.5		14	169	1.7	2	0.0897501	1	-0.0480851	182	769	7248.33	1295.91	95	966	169	1	2	0	0
16.3	7.5	80.9	185	1	30	0	0	0	2	6	0	2	1	0	1	0	1	1	1	0	0	132	96.5	0	23.6377	1	0	0	4	2	14	169	1.7	2	0.0897501	1	-1.77345	182	769	13807.5	1295.91	90	957	169	1	2	0	0
											1													0		0					14	169	1.7	2	0.0897501	1		182	769				965	169	0
				0	50	2	0	2	1	5	0	1	0	1	0	1													3		14	169	1.7	2	0.0897501	1	-1.31979	182	769	11679.7	1295.91	81	960	169	1	1	0	0
5.3	4.6	69.6	162.5	1	73	10	10	10	3	4	0	3	0	1	0	1	2	2	2	0	0	135.5	85	0	26.3574	0	1	1	3.5	3	14	169	1.7	2	0.0897501	1	1.67728	182	769	3168.61	1295.91	98	953	169	1	3	0	0
				0	38	4	2	2	3	6	0	2	0	1		0	1	1	1	0	0	112	74	1					4.5		14	169	1.7	2	0.0897501	1	-0.856632	182	769	16847.9	1295.91	78	962	169	1	2	0	0
				1	56						0	3	0	1	0	1	4	5	5	1	1										14	169	1.7	2	0.0897501	1		182	769	7248.33	1295.91	95	951	169	1	2	0	0
				0	35	3	10	5	6	6	0	3	0	1	0	0	1	2	1	0	0								6		14	169	1.7	2	0.0897501	1	0.316453	182	769	16847.9	1295.91	78	950	169	1	1	0	0
											1													0		0					14	169	1.7	2	0.0897501	1		182	769				954	169	0
		75	157.7	0	28	2	3	3	3	6	0	2	0	1	1	1	3	3	4	1	1	106	76.5	1	30.1577	0			4.5		14	169	1.7	2	0.0897501	1	-0.851565	182	769	18472.5	1295.91	76	947	169	1	4	0	0
19.3	2.59	51.8	161	1	17	2	5	5	1	6	0	2	0	1	0	1	2	2	2	0	0	105	63.5	1	19.9838	1	0	1	3.5	4	14	169	1.7	2	0.0897501	1	-0.38809	182	769	20464.3	1295.91	87	967	169	1	4	0	0
				0	28	5	7	20	5	5	0	3	0	1	1	1	1	1	2	0	0								5		14	169	1.7	2	0.0897501	1	1.89084	182	769	18472.5	1295.91	76	944	169	1	2	0	0
											1													0		0					14	169	1.7	2	0.0897501	1		182	769				946	169	0
5.3	4.4	53.8	177.5	1	22	2	3	7	3	6	0	2	1	0	0	1	3	3	3	1	0	108.5	70	1	17.076	0	1	1	4.5	4	14	169	1.7	2	0.0897501	1	-0.397582	182	769	18527.2	1295.91	88	956	169	1	4	0	0
											1													0		0					14	169	1.7	2	0.0897501	1		182	769				961	169	0
17.6	4.3	102.9	161.6	0	36	5	5	5	4	6	0	3	0	1	1	0	1	1	1	0	0	106	84	0	39.4033	0	0	1	5	3	14	169	1.7	2	0.0897501	1	-0.0480851	182	769	16847.9	1295.91	78	955	169	1	3	0	0
4.7	4.7	75.7	165.4	0	56	4	1	2	3	5	0	1	0	1	0	1	2	2	3	0	0	121	76.5	0	27.671	0	1	1	4	3	14	169	1.7	2	0.0897501	1	-0.974874	182	769	8116.48	1295.91	82	948	169	1	3	0	0
3.7	4	48.3	159.6	0	34	12	5	3	2	6	0	3	0	1	0	0	0	0	0	0	0	96.5	64.5	1	18.9619	1	1	0	4	4	14	170	1.4	2	0.230123	2	0.518268	406	769	16293.1	3027.01	77	984	170	1	4	0	0
4.6	5.1	77.2	174.6	1	29	7	7	7	3	4	0	3	0	1	1	0	2	2	2	0	0	115.5	70.5	1	25.3238	0	1	1	3.5	5	14	170	1.4	2	0.230123	2	0.64206	406	769	16459.6	3027.01	89	979	170	1	5	0	1
5.3	4.6	76.9	168.4	0	40	10	5	2	3	5	0	3	0	1	1	1	2	2	3	0	0	124	86.5	0	27.117	0	1	1	4	4	14	170	1.4	2	0.230123	2	0.178102	406	769	13262	3027.01	79	995	170	1	4	0	0
		73.6	160	1	31	7	6	5	3	3	0	3	0	1	0	1	2	3	3	0	0	136.5	92	0	28.75	0			3		14	170	1.4	2	0.230123	2	0.296826	406	769	13807.5	3027.01	90	980	170	1	1	0	0
											1													0		0					14	170	1.4	2	0.230123	2		406	769				982	170	0
											1													0		0					14	170	1.4	2	0.230123	2		406	769				972	170	0
											1													0		0					14	170	1.4	2	0.230123	2		406	769				969	170	0
5.3	4.3		162.4	0	48	3	3	5	1	2	0	3	0	1	1	0	0	0	1	0	0	153.5	97	0			1	1	1.5		14	170	1.4	2	0.230123	2	-0.511238	406	769	9801.97	3027.01	80	990	170	1	4	0	0
		79.6	174.5	0	40	8	8	12	2	6	0	3	0	1	0	0	0	0	0	0	0	127	78.5	0	26.141	0			4		14	170	1.4	2	0.230123	2	1.44112	406	769	13262	3027.01	79	978	170	1	1	0	0
											1													0		0					14	170	1.4	2	0.230123	2		406	769				981	170	0
											1													0		0					14	170	1.4	2	0.230123	2		406	769				994	170	0
5	8.3	83.6	158.6	0	65	11	10	11	5	6	0	3	0	1	0	1	4	4	4	1	1	141.5	96	0	33.2353	0	1	0	5.5	3	14	170	1.4	2	0.230123	2	1.90411	406	769	4865.82	3027.01	84	986	170	1	3	0	0
5.7	5	70.9	173.4	1	40	2	2	3	5	4	0	2	0	1	1	0	0	0	1	0	0	117.5	73	1	23.5802	1	0	1	4.5	5	14	170	1.4	2	0.230123	2	-0.969806	406	769	12286.1	3027.01	92	992	170	1	5	0	1
1.7	4.2	59.8	150.9	0	39	4	4	6	2	4	0	3	0	1	0	1	3	3	3	1	0	110	71.5	1	26.2617	0	1	1	3	5	14	170	1.4	2	0.230123	2	-0.166166	406	769	16847.9	3027.01	78	987	170	1	5	0	1
4.7	5.7	96.3	162.5	0	35	15	5	15	2	6	0	3	0	1	0	1	3	3	4	1	1	102	72.5	1	36.4686	0	1	0	4	4	14	170	1.4	2	0.230123	2	2.22022	406	769	16847.9	3027.01	78	989	170	1	4	0	0
											1													0		0					14	170	1.4	2	0.230123	2		406	769				985	170	0
											1													0		0					14	170	1.4	2	0.230123	2		406	769				968	170	0
4.3	6.2	72.8	169.9	1	49	15	15	15	5	5	0	3	0	1	0	1	1	2	2	0	0	137	92.5	0	25.22	0	1	0	5	2	14	170	1.4	2	0.230123	2	3.40264	406	769	11332.8	3027.01	93	977	170	1	2	0	0
4.8	7.6	92.7	177.7	1	47	8	5	7	4	6	0	1	0	1	1	1	1	2	1	0	0	124	83.5	0	29.3565	0	1	0	5	3	14	170	1.4	2	0.230123	2	0.518911	406	769	11332.8	3027.01	93	974	170	1	3	0	0
4.9	5.9	104.9	178.6	1	54	3	1	3	5	3	0	3	0	1	1	0	1	2	1	0	0	139.5	97.5	0	32.8861	0	1	0	4	3	14	170	1.4	2	0.230123	2	-0.974713	406	769	9847.29	3027.01	94	993	170	1	3	0	0
4.5	7.1	80.9	177.2	1	38	10	5	5	2	4	0	3	0	1	0	1	2	2	3	0	0	173.5	118.5	0	25.7645	0	1	0	3	2	14	170	1.4	2	0.230123	2	0.51859	406	769	13287.1	3027.01	91	983	170	1	2	0	0
											1													0		0					14	170	1.4	2	0.230123	2		406	769				976	170	0
4.6	4.4	157.4	169.9	0	50	20	2	6	3	6	0	3	0	1	1	0	2	2	3	0	0	97.5	73	1	54.5278	0	1	1	4.5	5	14	170	1.4	2	0.230123	2	1.41071	406	769	11679.7	3027.01	81	970	170	1	5	0	1
4.7	6.1	104.4	177	1	36	5	10	10	3	4	0	3	0	1	1	0	0	0	1	0	0	182	132.5	0	33.3238	0	1	0	3.5	3	14	170	1.4	2	0.230123	2	1.1106	406	769	13287.1	3027.01	91	975	170	1	3	0	0
3.9	4.6	75.9	168.8	0	42	5	5	5	2	4	0	3	0	1	0	1	2	2	2	0	0	100	69	1	26.6377	0	1	1	3	4	14	170	1.4	2	0.230123	2	-0.0480851	406	769	13262	3027.01	79	973	170	1	4	0	0
5.2	3.6	62.2	160.4	0	38	6	6	12	3	6	0	3	0	1	0	0	0	1	0	0	0	99.5	77.5	1	24.1758	1	1	1	4.5	5	14	170	1.4	2	0.230123	2	0.977962	406	769	16847.9	3027.01	78	991	170	1	5	0	1
5.5	5.2	245	176.2	1	39	2	4	6	2	5	0	3	0	1	1	0	1	1	1	0	0	130.5	83.5	0	78.914	0	1	1	3.5	4	14	170	1.4	2	0.230123	2	-0.392836	406	769	13287.1	3027.01	91	988	170	1	4	0	0
											1													0		0					14	170	1.4	2	0.230123	2		406	769				971	170	0
4.8	3.5	78	174.5	1	20	2	2	2	5	6	0	2	0	1	1	1	1	2	1	0	0	112	74.5	1	25.6156	0	1	1	5.5	5	14	172	0.4	1	0.0977841	1	-1.0833	147	769	18527.2	1024.45	88	1019	172	1	5	0	1
5.2	2.6	110	168.8	0	28	2	2	3	3	6	0	2	0	1	0	1	2	2	2	0	0	114	88.5	0	38.6054	0	1	1	4.5	3	14	172	0.4	1	0.0977841	1	-0.969806	147	769	18472.5	1024.45	76	1015	172	1	3	0	0
											1													0		0					14	172	0.4	1	0.0977841	1		147	769				1021	172	0
											1													0		0					14	172	0.4	1	0.0977841	1		147	769				1024	172	0
5.5	3.6	62.9	172.4	0	22	5	5	5	4	4	0	3	0	1	0	0	1	1	1	0	0	101	65	1	21.1629	1	1	1	4	5	14	172	0.4	1	0.0977841	1	-0.0480851	147	769	19151.5	1024.45	75	1023	172	1	5	0	1
5.5	3.8	63.2	170.5	1	84	2	1	3	6	6	0	1	0	1	0	1	2	2	2	0	0	152	102	0	21.7404	1	1	1	6	4	14	172	0.4	1	0.0977841	1	-1.08805	147	769	5060.39	1024.45	99	1017	172	1	4	0	0
											1													0		0					14	172	0.4	1	0.0977841	1		147	769				1004	172	0
4.6	4.4	46.4	173	0	16	2	3	2	6	3	0	2	1	0	0	0	0	0	0	0	0	114	82	0	15.5034	0	1	1	4.5	2	14	172	0.4	1	0.0977841	1	-0.965061	147	769	19785.2	1024.45	74	1009	172	1	2	0	0
											1													0		0					14	172	0.4	1	0.0977841	1		147	769				1012	172	0
4.4	3.4	69.6	185.1	1	18	6	6	10	6	6	0	2	0	1	1	0	0	0	0	0	0	103.5	52	0	20.314	1	1	1	6	5	14	172	0.4	1	0.0977841	1	0.75097	147	769	20464.3	1024.45	87	1007	172	1	5	0	1
4.6	3.8	107.1	170.8	0	21	4	2	1	3	6	0	2	0	1	0	0	1	2	2	0	0	103	78.5	1	36.7125	0	1	1	4.5	4	14	172	0.4	1	0.0977841	1	-0.970128	147	769	19151.5	1024.45	75	999	172	1	4	0	0
5.5	3.9	87.8	159.4	0	18	10	5	5	6	6	0	2	0	1	0	0	1	1	2	0	0	121	78.5	0	34.5556	0	1	1	6	3	14	172	0.4	1	0.0977841	1	0.51859	147	769	19785.2	1024.45	74	1022	172	1	3	0	0
5.4	2.59	65.4	177.3	1	19	3	3	3	6	6	0	2	1	0	0	0	0	0	0	0	0	105.5	78	1	20.8046	1	1	1	6	4	14	172	0.4	1	0.0977841	1	-0.73823	147	769	20464.3	1024.45	87	1008	172	1	4	0	0
5.7	5.4	96.2	169.6	0	40	2	2	2	2	2	0	2	0	1	0	1	2	2	3	0	0	140	87	0	33.4444	0	0	0	2	1	14	172	0.4	1	0.0977841	1	-1.0833	147	769	13262	1024.45	79	1006	172	1	1	0	0
											1													0		0					14	172	0.4	1	0.0977841	1		147	769				1010	172	0
6	5.4	86.8	175.1	1	45	3	3	3	2	6	0	2	1	0	0	1	1	1	1	0	0	126	88	0	28.3105	0	0	0	4	0	14	172	0.4	1	0.0977841	1	-0.73823	147	769	11332.8	1024.45	93	998	172	1	0	0	0
											1													0		0					14	172	0.4	1	0.0977841	1		147	769				1003	172	0
6.3	6.3	87.8	173.8	1	61	10	3	2	3	6	0	1	0	1	1	0	1	2	1	0	0	155.5	104	0	29.0666	0	0	0	4.5	2	14	172	0.4	1	0.0977841	1	-0.0583812	147	769	6323.15	1024.45	96	1005	172	1	2	0	0
4.7	3.9	51.1	173.5	1	24	2	2	2	4	3	0	2	0	1	0	0	0	0	0	0	0	116.5	79	1	16.9755	0	1	1	3.5	4	14	172	0.4	1	0.0977841	1	-1.0833	147	769	18527.2	1024.45	88	1020	172	1	4	0	0
5.7	4.6	53.1	154	0	61	3	3	3	5	4	0	1	0	1	0	1	2	2	2	0	0	115.5	77.5	0	22.3899	1	0	1	4.5	3	14	172	0.4	1	0.0977841	1	-0.73823	147	769	6859.97	1024.45	83	1011	172	1	3	0	0
5.9	5.9	63.9	154.4	0	56	10	10	10	6	6	0	1	0	1	0	0	2	2	3	0	0	132	91.5	0	26.8044	0	0	0	6	1	14	172	0.4	1	0.0977841	1	1.67728	147	769	8116.48	1024.45	82	997	172	1	1	0	0
10	4	94.7	166.9	0	50	4	4	4	4	4	0	2	0	1	0	0	1	1	1	0	0	165	113	0	33.9967	0	0	1	4	2	14	172	0.4	1	0.0977841	1	-0.393157	147	769	11679.7	1024.45	81	1014	172	1	2	0	0
5.4	4.9	81.3	166.4	0	39	1	5	1	5	6	0	2	0	1	0	0	1	1	1	0	0	141	93.5	0	29.3619	0	1	1	5.5	3	14	172	0.4	1	0.0977841	1	-0.955408	147	769	16847.9	1024.45	78	1002	172	1	3	0	0
											1													0		0					14	172	0.4	1	0.0977841	1		147	769				1001	172	0
5.6	2.6	63	176.7	1	26	4	4	4	6	6	0	3	0	1	0	0	1	1	1	0	0	139	88.5	0	20.1775	1	0	1	6	3	14	172	0.4	1	0.0977841	1	-0.393157	147	769	16459.6	1024.45	89	1013	172	1	3	0	0
											1													0		0					14	172	0.4	1	0.0977841	1		147	769				996	172	0
5.1	7.2	82.4	164.6	1	49	0	0	0	1	1	0	2	0	1	1	0	0	1	1	0	0	146.5	97	0	30.4136	0	1	0	1	3	14	172	0.4	1	0.0977841	1	-1.77345	147	769	11332.8	1024.45	93	1018	172	1	3	0	0
5.2	5.6	80.5	160.6	0	43	3	3	3	2	6	0	2	0	1	0	1	2	2	2	0	0	108	73	1	31.2108	0	1	0	4	3	14	172	0.4	1	0.0977841	1	-0.73823	147	769	13262	1024.45	79	1016	172	1	3	0	0
											1													0		0					14	172	0.4	1	0.0977841	1		147	769				1000	172	0
4.4	3.6	69.2	177.1	1	22	3	1	5	4	3	0	3	0	1	0	0	1	1	1	0	0	131	90	0	22.0632	1	1	1	3.5	4	14	173	1.5	2	0.0236815	1	-0.747722	134	769	18527.2	933.854	88	1026	173	1	4	0	0
8.1	5.6	79.7	164.3	0	65	6	6	5	6	6	0	2	0	1	1	1	3	3	3	1	0	136.5	91	0	29.5245	0	0	0	6	3	14	173	1.5	2	0.0236815	1	0.183492	134	769	4865.82	933.854	84	1046	173	1	3	0	0
											1													0		0					14	173	1.5	2	0.0236815	1		134	769				1040	173	0
5.2	2.9	130.9	179.1	0	33	2	2	2	2	6	0	3	0	1	0	0	0	0	0	0	0	113	81	0	40.8083	0	1	1	4	3	14	173	1.5	2	0.0236815	1	-1.0833	134	769	16293.1	933.854	77	1034	173	1	3	0	0
											1													0		0					14	173	1.5	2	0.0236815	1		134	769				1036	173	0
											1													0		0					14	173	1.5	2	0.0236815	1		134	769				1029	173	0
7.8	6.2	72	162.8	0	67	11	11	11	3	1	0	2	0	1	0	1	3	3	3	1	0	232	131	0	27.1659	0	0	0	2	2	14	173	1.5	2	0.0236815	1	2.02235	134	769	4865.82	933.854	84	1035	173	1	2	0	0
											1													0		0					14	173	1.5	2	0.0236815	1		134	769				1025	173	0
5.4	7	74	172.9	1	46	10	15	3	3	3	0	3	0	1	1	0	1	2	2	0	0	152.5	109.5	0	24.7538	1	1	0	3	4	14	173	1.5	2	0.0236815	1	1.47401	134	769	11332.8	933.854	93	1050	173	1	4	0	0
6.8	5.7	86	169.4	1	38	8	8	8	5	6	0	2	0	1	1	1	2	3	2	0	0	126.5	96.5	0	29.969	0	0	0	5.5	2	14	173	1.5	2	0.0236815	1	0.987132	134	769	13287.1	933.854	91	1041	173	1	2	0	0
5.9	5.8	72.7	176.5	1	28	10	5	15	5	6	0	2	0	1	1	0	1	1	1	0	0	128	72.5	0	23.337	1	0	0	5.5	3	14	173	1.5	2	0.0236815	1	1.65355	134	769	16459.6	933.854	89	1053	173	1	3	0	0
4.2	4.1	78.8	164.9	0	23	4	8	10	5	3	0	2	0	1	1	0	1	1	2	0	0	112.5	70	1	28.9791	0	1	1	4	5	14	173	1.5	2	0.0236815	1	0.760784	134	769	19151.5	933.854	75	1045	173	1	5	0	1
4.4	4.2	75.1	170.8	0	40	1	1	1	5	6	0	2	0	1	0	1	3	3	3	1	0	171	116.5	0	25.7433	0	1	1	5.5	4	14	173	1.5	2	0.0236815	1	-1.42837	134	769	13262	933.854	79	1044	173	1	4	0	0
4.7	4.2	64.2	159.9	0	27	8	8	8	3	6	0	2	0	1	0	1	1	1	1	0	0	127.5	102	0	25.1095	0	1	1	4.5	3	14	173	1.5	2	0.0236815	1	0.987132	134	769	18472.5	933.854	76	1042	173	1	3	0	0
4.9	3.4	73.1	193.6	1	19	8	3	8	4	6	0	3	0	1	0	1	1	1	2	0	0	127	69	0	19.5032	1	1	1	5	4	14	173	1.5	2	0.0236815	1	0.395924	134	769	20464.3	933.854	87	1027	173	1	4	0	0
											1													0		0					14	173	1.5	2	0.0236815	1		134	769				1037	173	0
4.7	3.1	83.6	155.8	0	34	3	2	2	5	5	0	2	1	0	0	1	3	3	4	1	1	139.5	94	0	34.4407	0	1	1	5	3	14	173	1.5	2	0.0236815	1	-0.969967	134	769	16293.1	933.854	77	1052	173	1	3	0	0
5.4	4.6	128.3	166.9	0	57	4	4	6	6	6	0	2	0	1	0	1	2	2	3	0	0	119	69.5	0	46.0589	0	1	1	6	3	14	173	1.5	2	0.0236815	1	-0.166166	134	769	8116.48	933.854	82	1031	173	1	3	0	0
											1													0		0					14	173	1.5	2	0.0236815	1		134	769				1033	173	0
5.8	3.4	73.4	157.9	0	56	3	4	1	5	4	0	3	1	0	0							148.5	106.5	0	29.4396	0	0	1	4.5	1	14	173	1.5	2	0.0236815	1	-0.84698	134	769	8116.48	933.854	82	1032	173	1	1	0	0
											1													0		0					14	173	1.5	2	0.0236815	1		134	769				1051	173	0
4.7	5.8	65.9	183.3	1	34	1	1	1	2	2	0	3	0	0	0	1	3	3	3	1	0	146.5	95.5	0	19.6137	1	1	0	2	3	14	173	1.5	2	0.0236815	1	-1.42837	134	769	13807.5	933.854	90	1047	173	1	3	0	0
6.5	5.9	79.5	173.2	0	43	10	7	5	3	6	0	3	0	1	0	1	2	2	2	0	0	108	81	0	26.5016	0	0	0	4.5	1	14	173	1.5	2	0.0236815	1	0.755073	134	769	13262	933.854	79	1038	173	1	1	0	0
4.3	4.7	74.8	175.8	1	32	5	5	5	6	6	0	2	0	1	1	0	1	2	1	0	0	111.5	77.5	1	24.2027	1	1	1	6	6	14	173	1.5	2	0.0236815	1	-0.0480851	134	769	13807.5	933.854	90	1049	173	1	6	0	1
											1													0		0					14	173	1.5	2	0.0236815	1		134	769				1043	173	0
											1													0		0					14	173	1.5	2	0.0236815	1		134	769				1048	173	0
5.1	7	100.6	179.9	1	52	10	4	4	2	6	0	3	1	0	1	0	1	1	1	0	0	159	105	0	31.0839	0	1	0	4	2	14	173	1.5	2	0.0236815	1	0.286852	134	769	9847.29	933.854	94	1028	173	1	2	0	0
6.6	4.1	67.5	166	0	73	10	10	10	4	6	0	1	0	1	1	1	3	3	3	1	0	170.5	94.5	0	24.4956	1	0	1	5	5	14	173	1.5	2	0.0236815	1	1.67728	134	769	3575.72	933.854	85	1039	173	1	5	0	1
5.2	4.3	88.6	169.5	0	62	3	2	5	5	6	0	2	0	1	0	0	1	1	1	0	0	140.5	78.5	0	30.8386	0	1	1	5.5	3	14	173	1.5	2	0.0236815	1	-0.62948	134	769	6859.97	933.854	83	1030	173	1	3	0	0
4.8	11.64	108.4	166.3	0	58	2	2	1	3	6	0	3	0	1	1	0	2	2	2	0	0	121.5	81	0	39.1963	0	1	0	4.5	3	14	174	0.7	1	0.0380704	1	-1.1968	111	769	8116.48	958.622	82	1059	174	1	3	0	0
3.9	4.7	72.5	152.1	0	49	6	6	6	3	6	0	3	0	1	0	0	2	3	2	0	0	128	79.5	0	31.3386	0	1	1	4.5	3	14	174	0.7	1	0.0380704	1	0.296987	111	769	9801.97	958.622	80	1063	174	1	3	0	0
											1													0		0					14	174	0.7	1	0.0380704	1		111	769				1069	174	0
5.2	3.6	89	176.4	1	40	2	2	3	5	5	0	3	0	1	0	1	3	3	3	1	0	135	75.5	0	28.6018	0	1	1	5	4	14	174	0.7	1	0.0380704	1	-0.969806	111	769	12286.1	958.622	92	1057	174	1	4	0	0
4.9	2.6	58.3	159.9	0	20	20	20	20	5	6	0	2	0	1	1	0	2	2	2	0	0	112	73	1	22.8019	1	1	1	5.5	6	14	174	0.7	1	0.0380704	1	5.128	111	769	19151.5	958.622	75	1075	174	1	6	0	1
17.1	3.4	90.3	159.9	0	64	2	2	6	5	6	0	3	0	1	1	0	3	3	3	1	0	150.5	86	0	35.3176	0	0	1	5.5	4	14	174	0.7	1	0.0380704	1	-0.629319	111	769	6859.97	958.622	83	1077	174	1	4	0	0
3.3	2.7	58.3	150.5	0	74	6	3	6	3	6	0	3	0	1	0	1	4	4	5	1	1	119.5	81	0	25.7392	0	0	1	4.5		14	174	0.7	1	0.0380704	1	-0.0577377	111	769	3575.72	958.622	85	1066	174	1	3	0	0
4.8	4.9	94.3	191	1	37	6	4	4	6	6	0	3	0	1	1	0	1	2	1	0	0	116	85.5	0	25.8491	0	1	1	6	4	14	174	0.7	1	0.0380704	1	-0.166488	111	769	13287.1	958.622	91	1076	174	1	4	0	0
5.1	4.3	80.7	157.2	0	61	7	7	7	3	6	0	3	0	1	0	1	4	4	4	1	1	132.5	78.5	0	32.6564	0	0	0	4.5		14	174	0.7	1	0.0380704	1	0.64206	111	769	6859.97	958.622	83	1067	174	1	2	0	0
		95.7	175.6	1	18	0	2	2	6	6	0	2	1	0	1	0	0	0	1	0	0				31.0358	0			6		14	174	0.7	1	0.0380704	1	-1.30997	111	769	20464.3	958.622	87	1072	174	1	1	0	0
5.9	3.3	71.8	174.5	1	21	3	1	1	4	4	0	2	0	1	1	0	0	1	0	0	0	113.5	63	1	23.5794	1	0	1	4	5	14	174	0.7	1	0.0380704	1	-1.2017	111	769	18527.2	958.622	88	1073	174	1	5	0	1
											1													0		0					14	174	0.7	1	0.0380704	1		111	769				1068	174	0
		85.7	152.6	0	53	20	20	20	4	6	0	2	0	1	1	1	3	3	3	1	0	120.5	80	0	36.802	0	0		5		14	174	0.7	1	0.0380704	1	5.128	111	769	11679.7	958.622	81	1064	174	1	3	0	0
											1													0		0					14	174	0.7	1	0.0380704	1		111	769				1060	174	0
											1													0		0					14	174	0.7	1	0.0380704	1		111	769				1061	174	0
5.8	4.3	92.9		1	25	4	3	4	5	3	0	3	0	1	1	0	1	1	1	0	0	125.5	85.5	0			0	1	4		14	174	0.7	1	0.0380704	1	-0.511399	111	769	16459.6	958.622	89	1071	174	1	3	0	0
		66.5	161	0	45	3	1	1	5	6	0	3	0	1	0	1	1	1	1	0	0	104	66	1	25.6549	0			5.5		14	174	0.7	1	0.0380704	1	-1.2017	111	769	9801.97	958.622	80	1070	174	1	2	0	0
											1													0		0					14	174	0.7	1	0.0380704	1		111	769				1065	174	0
											1													0		0					14	174	0.7	1	0.0380704	1		111	769				1055	174	0
5.7	4.4	69.3		0	21	5	5	5	4	4	0	3	0	1	0	0	1	1	1	0	0	96.5	65	0			0	1	4		14	174	0.7	1	0.0380704	1	-0.0480851	111	769	19151.5	958.622	75	1062	174	1	2	0	0
											1													0		0					14	174	0.7	1	0.0380704	1		111	769				1058	174	0
		75.8	153.9	0	41	7	7	7	3	5	0	1	0	1	0	0	1	1	1	0	0				32.0031	0			4		14	174	0.7	1	0.0380704	1	0.64206	111	769	13262	958.622	79	1074	174	1	1	0	0
		65.9	174.5	0	35	6	6	6	3	6	0	3	0	1	0	0	2	3	2	0	0	93	60	0	21.6419	1			4.5		14	174	0.7	1	0.0380704	1	0.296987	111	769	16847.9	958.622	78	1056	174	1	2	0	0
											1													0		0					14	175	0.5	1	0.24959	3		99	769				1099	175	0
											1													0		0					14	175	0.5	1	0.24959	3		99	769				1100	175	0
											1													0		0					14	175	0.5	1	0.24959	3		99	769				1083	175	0
											1													0		0					14	175	0.5	1	0.24959	3		99	769				1089	175	0
4.9	5	52.4	160.6	1	66	1	1	2	3	1	0	1	0	1	1	0	1	1	1	0	0	145	91.5	0	20.3161	1	1	1	2	5	14	175	0.5	1	0.24959	3	-1.31488	99	769	4396.2	724.43	97	1081	175	1	5	0	1
6.8	5.1	101.4	162.9	0	31	0	1	0	2	6	0	2	1	0	0	0	0	0	0	0	0	108	77	1	38.2117	0	0	1	4	2	14	175	0.5	1	0.24959	3	-1.65521	99	769	16293.1	724.43	77	1097	175	1	2	0	0
4.9	2.59	67.8	155.5	0	27	7	7	1	5	6	0	2	0	1	0	0	1	1	1	0	0	95.5	66	0	28.0394	0	1	1	5.5	3	14	175	0.5	1	0.24959	3	-0.038915	99	769	18472.5	724.43	76	1092	175	1	3	0	0
5	3.6	65.7	169.1	1	22	5	2	3	6	6	0	3	1	0	0	0	1	1	1	0	0	129	82	0	22.9762	1	1	1	6	3	14	175	0.5	1	0.24959	3	-0.629802	99	769	18527.2	724.43	88	1087	175	1	3	0	0
6.3	5.5	105.4	168.2	0	63	9	3	9	6	6	0	1	0	1	0	1	2	2	2	0	0	133.5	77.5	0	37.2553	0	0	0	6	1	14	175	0.5	1	0.24959	3	0.622754	99	769	6859.97	724.43	83	1082	175	1	1	0	0
5.8	4.2	84.9	158.8	0	42	1	0	1	2	6	0	3	0	1	0	1	3	3	4	1	1	116.5	87	0	33.6672	0	0	1	4	3	14	175	0.5	1	0.24959	3	-1.54662	99	769	13262	724.43	79	1079	175	1	3	0	0
		62	168.4	0	18	2	3	5	6	6	0	2	0	1		0	1	2	2	0	0	124	83	0	21.8629	1			6		14	175	0.5	1	0.24959	3	-0.624573	99	769	19785.2	724.43	74	1084	175	1	2	0	0
		120.4	170.8	1	24	20	20	20	6	1	0	2	1	0	0	0	1	1	1	0	0	103	64	1	41.2715	0			3.5		14	175	0.5	1	0.24959	3	5.128	99	769	18527.2	724.43	88	1090	175	1	1	0	0
											1													0		0					14	175	0.5	1	0.24959	3		99	769				1085	175	0
4.8	3.06	74.3	164.3	0	42	1	0	1	1	6	0	1	0	1	0	1	2	2	2	0	0	127	88	0	27.5241	0	1	1	3.5	3	14	175	0.5	1	0.24959	3	-1.54662	99	769	13262	724.43	79	1080	175	1	3	0	0
6.2	2.59	59.2	161.6	0	17	7	7	4	6	6	0	2	0	1	1	0	0	0	1	0	0	114	59.5	1	22.6693	1	0	1	6	5	14	175	0.5	1	0.24959	3	0.301572	99	769	19785.2	724.43	74	1094	175	1	5	0	1
7.7	3.1	70	175.1	1	42	9	9	6	2	6	0	2	0	1	0	1	2	2	2	0	0	105.5	65	1	22.831	1	0	1	4	4	14	175	0.5	1	0.24959	3	0.991717	99	769	12286.1	724.43	92	1096	175	1	4	0	0
4.8	3.06	78.2	161.3	0	25	1	1	1	2	6	0	1	1	0	0	0	0	0	0	0	0	95	61.5	1	30.0565	0	1	1	4	3	14	175	0.5	1	0.24959	3	-1.42837	99	769	18472.5	724.43	76	1086	175	1	3	0	0
				0	15	2	1	1	1	3	0	2	0	1	0	0	2	2	3	0	0								2		14	175	0.5	1	0.24959	3	-1.31504	99	769	19785.2	724.43	74	1093	175	1	1	0	0
4.8	3.02	65	187	0	19	7	0	6	6	1	0	2	0	1	0	0	1	2	1	0	0	122	73.5	0	18.5879	1	1	1	3.5	4	14	175	0.5	1	0.24959	3	-0.299128	99	769	19785.2	724.43	74	1091	175	1	4	0	0
5.6	3.8	50.5	164.4	0	18	3	4	2	4	2	0	3	0	1	0	1	1	1	1	0	0	93.5	61.5	1	18.6848	1	0	1	3	4	14	175	0.5	1	0.24959	3	-0.733484	99	769	19785.2	724.43	74	1095	175	1	4	0	0
3.7	4.2	51	167.8	0	18	9	10	10	5	6	0	2	1	0	0	0	2	2	3	0	0	83.5	63.5	1	18.1128	0	1	1	5.5	3	14	175	0.5	1	0.24959	3	1.56394	99	769	19785.2	724.43	74	1088	175	1	3	0	0
18.5	3.2	62.3	154.5	0	42	3	0	1	1	2	0	2	0	1	0	1	2	2	2	0	0	126	89	0	26.0994	0	0	1	1.5	2	14	175	0.5	1	0.24959	3	-1.31995	99	769	13262	724.43	79	1098	175	1	2	0	0
											1													0		0					14	176	1.5	2	0.166651	2		157	769				1119	176	0
5.6	4.3	65.6	173.5	0	29	1	1	1	5	6	0	2	0	1	0	0	0	0	0	0	0	113	80.5	0	21.7924	1	0	1	5.5	3	14	176	1.5	2	0.166651	2	-1.42837	157	769	18472.5	1094.14	76	1105	176	1	3	0	0
5.4	5.9	155.3	167	0	58	6	6	6	6	6	0	2	0	1	0	1	3	3	3	1	0	105.5	82.5	0	55.685	0	1	0	6	3	14	176	1.5	2	0.166651	2	0.296987	157	769	8116.48	1094.14	82	1129	176	1	3	0	0
4.3	3.6	54.7	167.1	1	45	4	4	4	6	6	0	2	0	1	0	0	0	1	0	0	0	118	75	1	19.59	1	1	1	6	5	14	176	1.5	2	0.166651	2	-0.393157	157	769	11332.8	1094.14	93	1107	176	1	5	0	1
5.4	3.3	95.9	173.1	0	65	3	3	3	6	6	0	2	0	1	1	0	1	1	1	0	0	128	78	0	32.0055	0	1	1	6	4	14	176	1.5	2	0.166651	2	-0.73823	157	769	4865.82	1094.14	84	1125	176	1	4	0	0
4.7	4.1	110.3	170.6	0	52	10	5	20		6	0	3	0	1	0	1	2	3	2	0	0	139.5	87	0	37.8981	0	1	1		3	14	176	1.5	2	0.166651	2	2.22103	157	769	11679.7	1094.14	81	1116	176	1	3	0	0
5.8	3.8	78.9	162.7	0	39	1	1	1	4	6	0	3	0	1	0	0	0	1	0	0	0	135	90	0	29.8059	0	0	1	5	2	14	176	1.5	2	0.166651	2	-1.42837	157	769	16847.9	1094.14	78	1115	176	1	2	0	0
											1													0		0					14	176	1.5	2	0.166651	2		157	769				1122	176	0
10.1	2.6	74.4	161.9	1	76	6	6	6	6	6	0	2	0	1	1	0	2	2	2	0	0	123	79.5	0	28.3844	0	0	1	6	3	14	176	1.5	2	0.166651	2	0.296987	157	769	5060.39	1094.14	99	1117	176	1	3	0	0
											1													0		0					14	176	1.5	2	0.166651	2		157	769				1121	176	0
											1													0		0					14	176	1.5	2	0.166651	2		157	769				1112	176	0
4.6	5.1	101.3	172.4	0	49	4	4	4	3	5	0	2	0	1	0	1	2	2	2	0	0	125.5	88.5	0	34.0828	0	1	1	4	3	14	176	1.5	2	0.166651	2	-0.393157	157	769	9801.97	1094.14	80	1127	176	1	3	0	0
											1													0		0					14	176	1.5	2	0.166651	2		157	769				1126	176	0
											1													0		0					14	176	1.5	2	0.166651	2		157	769				1109	176	0
5.3	6	73.9	164	0	44	5	5	5	2	6	0	2	0	1	1	1	2	2	3	0	0	144	99.5	0	27.4762	0	1	0	4	3	14	176	1.5	2	0.166651	2	-0.0480851	157	769	13262	1094.14	79	1123	176	1	3	0	0
5.3	4.8	62.9	162.7	0	30	6	6	6	5	6	0	2	0	1	1	1	2	2	2	0	0	129	99	0	23.7616	1	1	1	5.5	5	14	176	1.5	2	0.166651	2	0.296987	157	769	16293.1	1094.14	77	1111	176	1	5	0	1
5.4	4.6	78.1	165.4	0	52	7	7	7	6	6	0	1	0	1	1	0	2	2	2	0	0	134	87.5	0	28.5483	0	1	1	6	4	14	176	1.5	2	0.166651	2	0.64206	157	769	11679.7	1094.14	81	1114	176	1	4	0	0
											1													0		0					14	176	1.5	2	0.166651	2		157	769				1102	176	0
5.6	4.7	46.7	164.6	1	83	6	6	6	2	4	0	3	0	1	1	0	2	2	2	0	0	117	76.5	1	17.2368	0	0	1	3	4	14	176	1.5	2	0.166651	2	0.296987	157	769	5060.39	1094.14	99	1113	176	1	4	0	0
		82.1	170.7	0	36	10		10	3	6	0	3	0	1	1	1	4	4	4	1	1	104.5	76	1	28.1758	0			4.5		14	176	1.5	2	0.166651	2		157	769	16847.9	1094.14	78	1103	176	1	4	0	0
											1													0		0					14	176	1.5	2	0.166651	2		157	769				1124	176	0
5.8	2.8	81	169.1	0	16	2	1	1	2	1	0	2	0	1	0	0	0	0	0	0	0	118	76.5	1	28.3268	0	0	1	1.5	3	14	176	1.5	2	0.166651	2	-1.31504	157	769	19785.2	1094.14	74	1120	176	1	3	0	0
4.8	3.2	76.7	175	0	33	2	2	2	3	6	0	3	0	1	0	0	0	0	0	0	0	106.5	69	1	25.0449	0	1	1	4.5	4	14	176	1.5	2	0.166651	2	-1.0833	157	769	16293.1	1094.14	77	1104	176	1	4	0	0
5.7	4.4	87.6	177.9	0	52	13	9	4	3	6	0		0	1	0	1	2	2	2	0	0	163	95.5	0	27.6791	0	0	1	4.5	2	14	176	1.5	2	0.166651	2	1.21807	157	769	11679.7	1094.14	81	1106	176	1	2	0	0
4.9	6	65.6	165.1	0	42	4	4	4	6	6	0	1	0	1	1	1	1	1	2	0	0	116	79	1	24.0663	1	1	0	6	5	14	176	1.5	2	0.166651	2	-0.393157	157	769	13262	1094.14	79	1101	176	1	5	0	1
5.6	5.6	68.5	162.5	1	53	1	1	1	6	3	0	1	1	0	1	0	0	1	1	0	0	143.5	83	0	25.9408	0	0	0	4.5	1	14	176	1.5	2	0.166651	2	-1.42837	157	769	9847.29	1094.14	94	1118	176	1	1	0	0
											1													0		0					14	176	1.5	2	0.166651	2		157	769				1108	176	0
5.1	2.9	63.8	172.4	1	18	7	7	7	4	2	0	2	0	1	0	0	1	1	1	0	0	129.5	82.5	0	21.4658	1	1	1	3	4	14	176	1.5	2	0.166651	2	0.64206	157	769	20464.3	1094.14	87	1110	176	1	4	0	0
5.1	5.4	58.1	154.3	0	61	20	20	20	5	3	0	2	0	1	0	0	1	1	1	0	0	114.5	79.5	1	24.4031	1	1	0	4	4	14	176	1.5	2	0.166651	2	5.128	157	769	6859.97	1094.14	83	1128	176	1	4	0	0
											1													0		0					1								234				275		0
4.5	3.2	78	160.5	0	41	4	1	3	2	4	0	2	0	1	0	0	3	3	3	1	0	126	89.5	0	30.2792	0	1	1	3	4	2						-0.861378	238	904	17798	1179.56	32	451		0
4.5	7.2	59.8	166.5	0	77	10	8	9	4	5	0	2	0	1	0	1	3	3	4	1	1	128.5	71	0	21.5711	1	1	0	4.5	4	14						1.3273	182	769	6983.44	1822.37	86	924		0
5.9	5.1	84.3	156.5	0	74	7	3	7	5	6	0	3	0	1	0	0	1	2	2	0	0	148.5	97	0	34.419	0	0	0	5.5	1	2						0.169093	136	904	4593.09	674.035	38	483		0
				1	18	3	1	1	5	5	0	2	1	0	1	0	0	0	0	0	0			0		0			5		14						-1.2017	201	769	20464.3	2012.62	87	1130		0
		85.9	178.4	1	56	1	1	1	2	6	0	2	0	1	1	0	3	4	4	1	1	136	85	0	26.99	0			4		14						-1.42837	111	769	7248.33	1111.45	95	1054		0
6.3	3.7	82.2	170.1	0	39	8	8	8	3	6	0	2	0	1	1	0	1	1	1	0	0	122.5	85.5	0	28.4095	0	0	1	4.5	3	2						0.987132	518	904	18651.6	2567.28	31	806		0
											1													0		0					1								234				52		0
											1													0		0					14								769				1078		0
5.4	4.3	75.6	168.3	1	85	10	10	6	5	6	0	1	0	1	0	1	4	4	4	1	1	107	72	1	26.6903	0	1	1	5.5	5	2						1.22329	150	904	6889.63	743.421	52	484		0
5.6	5.02	93.8	165.4	0	49	1	1	3	1	3	0	2	0	1	1	1	1	1	1	0	0	171.5	127	0	34.2872	0	0	0	2	2	2						-1.20138	150	904	21740.5	743.421	33	396		0
